# Supplementary material for: Detecting tropical peatland degradation: Combining remote sensing and organic geochemistry
Source: PLoS One. 2023 Mar 29;18(3):e0280187. doi: 10.1371/journal.pone.0280187 (PMC10057786; doi:10.1371/journal.pone.0280187)
Supplement: S1 File — (ZIP) [file pone.0280187.s001.zip]

Archive with 80 entries (80 files):
- Landsat1989_clip/p127r58_4t19890207.html
- Landsat1989_clip/p127r58_4t19890207.jpg
- Landsat1989_clip/p127r58_4t19890207_nn1.tfw
- Landsat1989_clip/p127r58_4t19890207_nn1.tif
- Landsat1989_clip/p127r58_4t19890207_nn1.tif.aux.xml
- Landsat1989_clip/p127r58_4t19890207_nn1.tif.vat.cpg
- Landsat1989_clip/p127r58_4t19890207_nn1.tif.vat.dbf
- Landsat1989_clip/p127r58_4t19890207_nn2.tfw
- Landsat1989_clip/p127r58_4t19890207_nn2.tif
- Landsat1989_clip/p127r58_4t19890207_nn2.tif.aux.xml
- Landsat1989_clip/p127r58_4t19890207_nn2.tif.vat.cpg
- Landsat1989_clip/p127r58_4t19890207_nn2.tif.vat.dbf
- Landsat1989_clip/p127r58_4t19890207_nn3.tfw
- Landsat1989_clip/p127r58_4t19890207_nn3.tif
- Landsat1989_clip/p127r58_4t19890207_nn3.tif.aux.xml
- Landsat1989_clip/p127r58_4t19890207_nn3.tif.vat.cpg
- Landsat1989_clip/p127r58_4t19890207_nn3.tif.vat.dbf
- Landsat1989_clip/p127r58_4t19890207_nn4.tfw
- Landsat1989_clip/p127r58_4t19890207_nn4.tif
- Landsat1989_clip/p127r58_4t19890207_nn4.tif.aux.xml
- Landsat1989_clip/p127r58_4t19890207_nn4.tif.vat.cpg
- Landsat1989_clip/p127r58_4t19890207_nn4.tif.vat.dbf
- Landsat1989_clip/p127r58_4t19890207_nn5.tfw
- Landsat1989_clip/p127r58_4t19890207_nn5.tif
- Landsat1989_clip/p127r58_4t19890207_nn5.tif.aux.xml
- Landsat1989_clip/p127r58_4t19890207_nn5.tif.vat.cpg
- Landsat1989_clip/p127r58_4t19890207_nn5.tif.vat.dbf
- Landsat1989_clip/p127r58_4t19890207_nn6.tfw
- Landsat1989_clip/p127r58_4t19890207_nn6.tif
- Landsat1989_clip/p127r58_4t19890207_nn6.tif.aux.xml
- Landsat1989_clip/p127r58_4t19890207_nn6.tif.vat.cpg
- Landsat1989_clip/p127r58_4t19890207_nn6.tif.vat.dbf
- Landsat1989_clip/p127r58_4t19890207_nn7.tfw
- Landsat1989_clip/p127r58_4t19890207_nn7.tif
- Landsat1989_clip/p127r58_4t19890207_nn7.tif.aux.xml
- Landsat1989_clip/p127r58_4t19890207_nn7.tif.vat.cpg
- Landsat1989_clip/p127r58_4t19890207_nn7.tif.vat.dbf
- Landsat1990_clip/p127r58_4t19901227.html
- Landsat1990_clip/p127r58_4t19901227.jpg
- Landsat1990_clip/p127r58_4t19901227_nn1.tfw
- Landsat1990_clip/p127r58_4t19901227_nn1.tif
- Landsat1990_clip/p127r58_4t19901227_nn1.tif.aux.xml
- Landsat1990_clip/p127r58_4t19901227_nn1.tif.vat.cpg
- Landsat1990_clip/p127r58_4t19901227_nn1.tif.vat.dbf
- Landsat1990_clip/p127r58_4t19901227_nn2.tfw
- Landsat1990_clip/p127r58_4t19901227_nn2.tif
- Landsat1990_clip/p127r58_4t19901227_nn2.tif.aux.xml
- Landsat1990_clip/p127r58_4t19901227_nn2.tif.vat.cpg
- Landsat1990_clip/p127r58_4t19901227_nn2.tif.vat.dbf
- Landsat1990_clip/p127r58_4t19901227_nn3.tfw
- Landsat1990_clip/p127r58_4t19901227_nn3.tif
- Landsat1990_clip/p127r58_4t19901227_nn3.tif.aux.xml
- Landsat1990_clip/p127r58_4t19901227_nn3.tif.vat.cpg
- Landsat1990_clip/p127r58_4t19901227_nn3.tif.vat.dbf
- Landsat1990_clip/p127r58_4t19901227_nn4.tfw
- Landsat1990_clip/p127r58_4t19901227_nn4.tif
- Landsat1990_clip/p127r58_4t19901227_nn4.tif.aux.xml
- Landsat1990_clip/p127r58_4t19901227_nn4.tif.vat.cpg
- Landsat1990_clip/p127r58_4t19901227_nn4.tif.vat.dbf
- Landsat1990_clip/p127r58_4t19901227_nn5.tfw
- Landsat1990_clip/p127r58_4t19901227_nn5.tif
- Landsat1990_clip/p127r58_4t19901227_nn5.tif.aux.xml
- Landsat1990_clip/p127r58_4t19901227_nn5.tif.vat.cpg
- Landsat1990_clip/p127r58_4t19901227_nn5.tif.vat.dbf
- Landsat1990_clip/p127r58_4t19901227_nn6.tfw
- Landsat1990_clip/p127r58_4t19901227_nn6.tif
- Landsat1990_clip/p127r58_4t19901227_nn6.tif.aux.xml
- Landsat1990_clip/p127r58_4t19901227_nn6.tif.vat.cpg
- Landsat1990_clip/p127r58_4t19901227_nn6.tif.vat.dbf
- Landsat1990_clip/p127r58_4t19901227_nn7.tfw
- Landsat1990_clip/p127r58_4t19901227_nn7.tif
- Landsat1990_clip/p127r58_4t19901227_nn7.tif.aux.xml
- Landsat1990_clip/p127r58_4t19901227_nn7.tif.vat.cpg
- Landsat1990_clip/p127r58_4t19901227_nn7.tif.vat.dbf
- Landsat2001_clip/p127r057_7f20010920_z47_ps742.tfw
- Landsat2001_clip/p127r057_7f20010920_z47_ps742.tif
- Landsat2001_clip/p127r057_7f20010920_z47_ps742.tif.aux.xml
- Landsat2001_clip/p127r058_7f20010531_z47_ps742.tfw
- Landsat2001_clip/p127r058_7f20010531_z47_ps742.tif
- Landsat2001_clip/p127r058_7f20010531_z47_ps742.tif.aux.xml
