# Supplementary material for: Detecting tropical peatland degradation: Combining remote sensing and organic geochemistry
Source: PLoS One. 2023 Mar 29;18(3):e0280187. doi: 10.1371/journal.pone.0280187 (PMC10057786; doi:10.1371/journal.pone.0280187)
Supplement: S1 File — (ZIP) [file pone.0280187.s001.zip › Landsat1989_clip/p127r58_4t19890207_nn1.tfw]

28.5000000000
0.0000000000
0.0000000000
-28.5000000000
723528.3909549411
412966.8494980854
