# Supplementary material for: Detecting tropical peatland degradation: Combining remote sensing and organic geochemistry
Source: PLoS One. 2023 Mar 29;18(3):e0280187. doi: 10.1371/journal.pone.0280187 (PMC10057786; doi:10.1371/journal.pone.0280187)
Supplement: S1 File — (ZIP) [file pone.0280187.s001.zip › Landsat1989_clip/p127r58_4t19890207_nn1.tif.aux.xml]

<PAMDataset>
  <PAMRasterBand band="1">
    <Histograms>
      <HistItem>
        <HistMin>0</HistMin>
        <HistMax>213</HistMax>
        <BucketCount>256</BucketCount>
        <IncludeOutOfRange>1</IncludeOutOfRange>
        <Approximate>0</Approximate>
        <HistCounts>226546|0|0|0|0|0|0|0|0|0|0|0|0|0|0|0|0|0|0|0|0|0|0|0|0|0|0|0|0|0|0|0|0|0|0|0|0|0|0|0|0|0|0|0|0|0|0|0|0|0|0|0|0|0|0|0|0|0|0|0|0|0|0|0|0|0|0|0|0|0|0|0|0|0|0|0|0|0|0|0|0|0|0|0|0|0|0|0|0|0|4|0|53|286|1335|5963|22046|0|55590|96209|126064|138723|130892|0|95984|57818|37645|30868|29770|0|28748|27259|25788|25371|25336|0|23314|19568|16353|14672|13861|0|13755|13515|13448|14178|14732|0|15577|14928|13646|13145|12826|0|12978|12985|13120|14052|15303|0|16775|16776|17007|16478|16252|0|15648|13920|12137|10217|8409|0|6945|5466|4470|3858|3132|0|2378|1383|741|329|136|0|100|63|74|57|45|0|46|46|41|28|33|31|0|27|25|29|22|19|0|23|15|21|19|11|0|17|17|6|15|12|0|6|16|9|10|11|0|4|6|15|8|7|0|9|7|7|4|3|0|4|4|6|2|5|0|4|0|3|3|1|0|0|0|1|0|0|0|0|4|2|3|1|0|2|1|1|0|1|0|1|2|0|0|1|0|0|0|0|1|0|0|1</HistCounts>
      </HistItem>
    </Histograms>
    <Metadata>
      <MDI key="STATISTICS_MAXIMUM">213</MDI>
      <MDI key="STATISTICS_MEAN">81.98425134627</MDI>
      <MDI key="STATISTICS_MINIMUM">0</MDI>
      <MDI key="STATISTICS_SKIPFACTORX">1</MDI>
      <MDI key="STATISTICS_SKIPFACTORY">1</MDI>
      <MDI key="STATISTICS_STDDEV">34.960487777582</MDI>
    </Metadata>
  </PAMRasterBand>
</PAMDataset>
