# Supplementary material for: Detecting tropical peatland degradation: Combining remote sensing and organic geochemistry
Source: PLoS One. 2023 Mar 29;18(3):e0280187. doi: 10.1371/journal.pone.0280187 (PMC10057786; doi:10.1371/journal.pone.0280187)
Supplement: S1 File — (ZIP) [file pone.0280187.s001.zip › Landsat1989_clip/p127r58_4t19890207_nn2.tif.aux.xml]

<PAMDataset>
  <PAMRasterBand band="1">
    <Histograms>
      <HistItem>
        <HistMin>0</HistMin>
        <HistMax>98</HistMax>
        <BucketCount>256</BucketCount>
        <IncludeOutOfRange>1</IncludeOutOfRange>
        <Approximate>0</Approximate>
        <HistCounts>226546|0|0|0|0|0|0|0|0|0|0|0|0|0|0|0|0|0|0|0|0|0|0|0|0|0|0|0|0|0|0|0|0|0|0|0|0|0|0|0|0|0|0|0|0|0|0|0|0|0|0|0|0|0|0|0|0|0|0|9|0|0|141|0|0|2178|0|20962|0|0|97879|0|294161|0|0|271125|0|0|109877|0|50422|0|0|48644|0|39096|0|0|26120|0|0|24959|0|29044|0|0|32848|0|36005|0|0|28598|0|0|29358|0|33291|0|0|36599|0|40907|0|0|36564|0|0|37577|0|32983|0|0|22278|0|10682|0|0|6500|0|0|7442|0|9409|0|0|7883|0|4419|0|0|1586|0|0|522|0|216|0|0|124|0|108|0|0|88|0|0|86|0|72|0|0|51|0|51|0|0|44|0|0|25|0|35|0|0|22|0|18|0|0|16|0|0|21|0|13|0|0|10|0|16|0|0|12|0|0|12|0|16|0|0|7|0|4|0|0|7|0|0|6|0|5|0|0|2|0|6|0|0|3|0|0|3|0|4|0|0|1|0|2|0|0|2|0|0|1|0|0|0|0|2|0|0|0|0|1|0|0|1|0|1|0|0|0|0|0|1</HistCounts>
      </HistItem>
    </Histograms>
    <Metadata>
      <MDI key="STATISTICS_MAXIMUM">98</MDI>
      <MDI key="STATISTICS_MEAN">28.815105484672</MDI>
      <MDI key="STATISTICS_MINIMUM">0</MDI>
      <MDI key="STATISTICS_SKIPFACTORX">1</MDI>
      <MDI key="STATISTICS_SKIPFACTORY">1</MDI>
      <MDI key="STATISTICS_STDDEV">13.097830656028</MDI>
    </Metadata>
  </PAMRasterBand>
</PAMDataset>
