# Supplementary material for: Detecting tropical peatland degradation: Combining remote sensing and organic geochemistry
Source: PLoS One. 2023 Mar 29;18(3):e0280187. doi: 10.1371/journal.pone.0280187 (PMC10057786; doi:10.1371/journal.pone.0280187)
Supplement: S1 File — (ZIP) [file pone.0280187.s001.zip › Landsat1989_clip/p127r58_4t19890207_nn3.tif.aux.xml]

<PAMDataset>
  <PAMRasterBand band="1">
    <Histograms>
      <HistItem>
        <HistMin>0</HistMin>
        <HistMax>132</HistMax>
        <BucketCount>256</BucketCount>
        <IncludeOutOfRange>1</IncludeOutOfRange>
        <Approximate>0</Approximate>
        <HistCounts>226546|0|0|0|0|0|0|0|0|0|0|0|0|0|0|0|0|0|0|0|0|0|0|0|0|0|0|0|0|0|0|0|0|0|1|0|3|0|18|0|1134|0|20844|0|115824|0|268418|0|245710|0|110266|0|55512|0|39690|0|26415|29528|0|26993|0|25687|0|26165|0|24971|0|38102|0|27161|0|21588|0|19363|0|18670|0|22004|0|25177|0|20862|0|19532|0|19552|18112|0|15631|0|13824|0|12700|0|12817|0|13133|0|11803|0|10145|0|8802|0|8078|0|7519|0|6141|0|5485|0|4925|5813|0|7386|0|6948|0|4968|0|3253|0|1614|0|727|0|316|0|232|0|181|0|161|0|113|0|144|0|100|0|76|86|0|85|0|56|0|62|0|61|0|40|0|47|0|28|0|25|0|22|0|30|0|23|0|26|0|18|0|19|24|0|17|0|12|0|15|0|15|0|10|0|6|0|11|0|12|0|9|0|8|0|5|0|4|0|7|6|0|6|0|5|0|5|0|5|0|5|0|2|0|3|0|3|0|3|0|0|0|0|0|3|0|0|0|2|3|0|2|0|0|0|0|0|3|0|1|0|2|0|1|0|0|0|1|0|0|0|0|0|1|0|0|0|1</HistCounts>
      </HistItem>
    </Histograms>
    <Metadata>
      <MDI key="STATISTICS_MAXIMUM">132</MDI>
      <MDI key="STATISTICS_MEAN">27.022410176814</MDI>
      <MDI key="STATISTICS_MINIMUM">0</MDI>
      <MDI key="STATISTICS_SKIPFACTORX">1</MDI>
      <MDI key="STATISTICS_SKIPFACTORY">1</MDI>
      <MDI key="STATISTICS_STDDEV">14.168471008618</MDI>
    </Metadata>
  </PAMRasterBand>
</PAMDataset>
