# Supplementary material for: Detecting tropical peatland degradation: Combining remote sensing and organic geochemistry
Source: PLoS One. 2023 Mar 29;18(3):e0280187. doi: 10.1371/journal.pone.0280187 (PMC10057786; doi:10.1371/journal.pone.0280187)
Supplement: S1 File — (ZIP) [file pone.0280187.s001.zip › Landsat1989_clip/p127r58_4t19890207_nn4.tif.aux.xml]

<PAMDataset>
  <PAMRasterBand band="1">
    <Histograms>
      <HistItem>
        <HistMin>0</HistMin>
        <HistMax>139</HistMax>
        <BucketCount>256</BucketCount>
        <IncludeOutOfRange>1</IncludeOutOfRange>
        <Approximate>0</Approximate>
        <HistCounts>226546|0|0|0|0|0|0|0|0|0|0|0|0|0|1|0|1947|0|22357|0|53937|0|42419|21360|0|13880|0|3860|0|1604|0|1848|0|1897|1876|0|1344|0|956|0|1123|0|1062|0|697|579|0|673|0|849|0|1091|0|1153|0|1166|1500|0|1754|0|1822|0|2013|0|2389|0|2941|3391|0|3555|0|4238|0|4938|0|5400|0|5824|6216|0|7676|0|10527|0|11986|0|11035|0|9377|8768|0|7772|0|7280|0|7221|0|7623|0|8447|8872|0|8814|0|9157|0|9935|0|10756|0|11442|13137|0|16397|0|21917|0|28485|0|35710|0|42673|50826|0|57842|0|61418|0|64141|0|66772|0|66611|62770|0|56398|0|50328|0|44529|0|37544|0|31456|26949|0|23802|0|21043|0|18254|0|15939|0|14071|12699|0|11730|0|10492|0|9432|0|8854|0|8257|7655|0|6638|0|6105|0|5546|0|4948|0|4415|3911|0|3552|0|3154|0|2667|0|2172|0|1770|1456|0|1128|0|920|0|722|0|639|0|462|388|0|346|0|331|0|247|0|198|0|156|142|0|138|0|98|0|86|0|75|0|53|61|0|37|0|36|0|27|0|20|0|13|10|0|9|0|10|0|5|0|5|0|2|2|0|1|0|1|0|0|0|0|0|1|0|1</HistCounts>
      </HistItem>
    </Histograms>
    <Metadata>
      <MDI key="STATISTICS_MAXIMUM">139</MDI>
      <MDI key="STATISTICS_MEAN">54.39008124971</MDI>
      <MDI key="STATISTICS_MINIMUM">0</MDI>
      <MDI key="STATISTICS_SKIPFACTORX">1</MDI>
      <MDI key="STATISTICS_SKIPFACTORY">1</MDI>
      <MDI key="STATISTICS_STDDEV">29.925539375462</MDI>
    </Metadata>
  </PAMRasterBand>
</PAMDataset>
