# Supplementary material for: Detecting tropical peatland degradation: Combining remote sensing and organic geochemistry
Source: PLoS One. 2023 Mar 29;18(3):e0280187. doi: 10.1371/journal.pone.0280187 (PMC10057786; doi:10.1371/journal.pone.0280187)
Supplement: S1 File — (ZIP) [file pone.0280187.s001.zip › Landsat1989_clip/p127r58_4t19890207_nn5.tif.aux.xml]

<PAMDataset>
  <PAMRasterBand band="1">
    <Histograms>
      <HistItem>
        <HistMin>0</HistMin>
        <HistMax>197</HistMax>
        <BucketCount>256</BucketCount>
        <IncludeOutOfRange>1</IncludeOutOfRange>
        <Approximate>0</Approximate>
        <HistCounts>226546|0|36|440|0|6628|36721|77811|0|47484|8138|2447|1007|0|924|1224|1386|0|1597|1949|2233|0|2119|2273|2325|2388|0|2578|2657|2548|0|2547|2456|2426|2376|0|2362|2355|2467|0|2582|2611|2519|0|2546|2761|3290|4636|0|7790|14749|27807|0|47687|65575|79749|91917|0|93683|84204|69241|0|57233|50011|43651|0|37461|30828|24702|20878|0|17688|15506|13121|0|11419|10417|9806|9370|0|8697|8002|7633|0|7068|6562|6008|0|5487|5191|5041|4898|0|4655|4614|4462|0|4200|3962|3808|3743|0|3704|3852|3760|0|3843|3929|3926|0|3922|3843|3842|3756|0|4074|4080|4103|0|4086|4196|4278|4344|0|4355|4174|4234|0|4195|4342|4304|0|4223|4263|4122|3952|0|3846|3529|3351|0|3231|3044|2704|2523|0|2335|2156|1948|0|1821|1662|1556|0|1389|1204|1086|1069|0|972|830|795|0|694|630|598|560|0|484|435|434|0|339|320|255|0|239|229|208|184|0|180|132|116|0|119|108|83|76|0|73|56|60|0|57|42|36|0|34|36|22|20|0|13|20|10|0|10|17|7|15|0|10|8|5|0|7|8|7|0|5|5|3|3|0|6|4|1|0|3|5|4|1|0|2|5|1|0|2|2|3|0|1|1|2|0|0|1|0|0|0|2|0|0|0|1</HistCounts>
      </HistItem>
    </Histograms>
    <Metadata>
      <MDI key="STATISTICS_MAXIMUM">197</MDI>
      <MDI key="STATISTICS_MEAN">41.497624762552</MDI>
      <MDI key="STATISTICS_MINIMUM">0</MDI>
      <MDI key="STATISTICS_SKIPFACTORX">1</MDI>
      <MDI key="STATISTICS_SKIPFACTORY">1</MDI>
      <MDI key="STATISTICS_STDDEV">28.217040271465</MDI>
    </Metadata>
  </PAMRasterBand>
</PAMDataset>
