# Supplementary material for: Detecting tropical peatland degradation: Combining remote sensing and organic geochemistry
Source: PLoS One. 2023 Mar 29;18(3):e0280187. doi: 10.1371/journal.pone.0280187 (PMC10057786; doi:10.1371/journal.pone.0280187)
Supplement: S1 File — (ZIP) [file pone.0280187.s001.zip › Landsat1989_clip/p127r58_4t19890207_nn7.tif.aux.xml]

<PAMDataset>
  <PAMRasterBand band="1">
    <Histograms>
      <HistItem>
        <HistMin>0</HistMin>
        <HistMax>254</HistMax>
        <BucketCount>256</BucketCount>
        <IncludeOutOfRange>1</IncludeOutOfRange>
        <Approximate>0</Approximate>
        <HistCounts>226546|6590|24554|47512|64537|36531|12222|7329|7804|13913|46868|130367|205077|193103|143264|101641|53491|32061|25097|21452|18923|16253|12974|10813|10150|9152|7859|6591|6118|5654|5323|5048|4646|4343|4239|4059|3943|3989|4099|4543|4943|5281|5698|6180|6578|6697|6400|6312|6178|6003|6049|5457|4961|4537|3969|3558|3034|2615|2284|1993|1827|1559|1299|1056|916|696|591|462|360|326|227|206|141|105|90|65|59|52|37|39|26|28|24|16|11|14|16|10|14|4|2|9|4|1|2|2|2|0|0|0|0|1|1|2|0|0|2|2|1|1|0|0|0|0|0|1|0|1|2|1|0|0|1|0|0|0|0|0|0|0|1|0|2|0|1|0|0|0|0|0|1|0|0|0|0|0|0|0|0|0|0|0|0|0|0|0|0|0|0|0|1|0|0|0|0|0|0|0|0|0|0|0|0|0|0|0|1|0|0|0|0|0|0|1|1|0|0|0|0|0|0|0|0|0|0|0|0|0|0|0|0|0|0|0|0|0|0|0|0|0|0|0|0|0|0|0|0|0|0|0|0|0|0|0|0|0|0|0|0|0|0|0|0|0|0|0|0|0|0|0|0|0|0|0|0|0|0|0|0|0|0|0|0|0|0|1</HistCounts>
      </HistItem>
    </Histograms>
    <Metadata>
      <MDI key="STATISTICS_MAXIMUM">254</MDI>
      <MDI key="STATISTICS_MEAN">13.869894898382</MDI>
      <MDI key="STATISTICS_MINIMUM">0</MDI>
      <MDI key="STATISTICS_SKIPFACTORX">1</MDI>
      <MDI key="STATISTICS_SKIPFACTORY">1</MDI>
      <MDI key="STATISTICS_STDDEV">12.113568764773</MDI>
    </Metadata>
  </PAMRasterBand>
</PAMDataset>
