# Supplementary material for: Detecting tropical peatland degradation: Combining remote sensing and organic geochemistry
Source: PLoS One. 2023 Mar 29;18(3):e0280187. doi: 10.1371/journal.pone.0280187 (PMC10057786; doi:10.1371/journal.pone.0280187)
Supplement: S1 File — (ZIP) [file pone.0280187.s001.zip › Landsat1990_clip/p127r58_4t19901227_nn1.tif.aux.xml]

<PAMDataset>
  <PAMRasterBand band="1">
    <Histograms>
      <HistItem>
        <HistMin>0</HistMin>
        <HistMax>254</HistMax>
        <BucketCount>256</BucketCount>
        <IncludeOutOfRange>1</IncludeOutOfRange>
        <Approximate>0</Approximate>
        <HistCounts>271618|0|0|0|0|0|0|0|0|0|0|0|0|0|0|0|0|0|0|0|0|0|0|0|0|0|0|0|0|0|0|0|0|0|0|0|0|0|0|0|0|0|0|0|0|0|0|0|0|0|0|0|0|0|0|0|0|0|0|0|1|0|0|0|0|15|216|1534|7967|24309|50409|91349|149769|175123|142353|88269|54812|40029|27072|20091|20667|27518|36173|40756|39324|38330|38716|36456|31244|23971|19780|17617|15818|13053|11069|9491|8651|8319|7440|6438|5651|5342|5197|4914|4270|3755|3140|2571|1965|1542|1268|1031|888|829|659|659|585|569|572|537|434|411|361|349|287|270|256|256|254|249|238|221|209|168|181|185|178|190|196|153|164|165|155|146|124|137|120|134|130|126|121|130|127|96|128|106|83|105|103|79|107|97|116|89|108|86|108|88|85|87|74|84|86|84|85|70|56|76|70|86|67|65|75|67|78|67|71|72|68|64|56|61|57|54|74|67|50|48|54|62|58|53|48|48|59|44|38|50|40|56|58|44|40|54|44|42|51|53|40|38|46|38|37|43|40|34|40|46|38|33|34|42|48|38|48|46|31|24|38|30|48|38|36|36|39|38|26|37|28|34|28|27|38|32|0|3257</HistCounts>
      </HistItem>
    </Histograms>
    <Metadata>
      <MDI key="STATISTICS_MAXIMUM">254</MDI>
      <MDI key="STATISTICS_MEAN">66.898560017952</MDI>
      <MDI key="STATISTICS_MINIMUM">0</MDI>
      <MDI key="STATISTICS_SKIPFACTORX">1</MDI>
      <MDI key="STATISTICS_SKIPFACTORY">1</MDI>
      <MDI key="STATISTICS_STDDEV">32.554091045128</MDI>
    </Metadata>
  </PAMRasterBand>
</PAMDataset>
