# Supplementary material for: Detecting tropical peatland degradation: Combining remote sensing and organic geochemistry
Source: PLoS One. 2023 Mar 29;18(3):e0280187. doi: 10.1371/journal.pone.0280187 (PMC10057786; doi:10.1371/journal.pone.0280187)
Supplement: S1 File — (ZIP) [file pone.0280187.s001.zip › Landsat1990_clip/p127r58_4t19901227_nn2.tif.aux.xml]

<PAMDataset>
  <PAMRasterBand band="1">
    <Histograms>
      <HistItem>
        <HistMin>0</HistMin>
        <HistMax>220</HistMax>
        <BucketCount>256</BucketCount>
        <IncludeOutOfRange>1</IncludeOutOfRange>
        <Approximate>0</Approximate>
        <HistCounts>271618|0|0|0|0|0|0|0|0|0|0|0|0|0|0|0|0|0|0|0|2|0|61|537|1113|10601|146805|357543|232933|0|85647|61396|69535|74675|50418|30992|0|32729|27460|23740|23938|24118|22354|0|18784|13231|12505|11455|9391|6894|0|6017|5312|4023|2984|2060|1436|1035|0|746|596|549|441|422|405|0|387|373|332|289|285|272|0|259|260|241|237|218|200|211|0|217|193|178|172|166|166|0|147|153|144|164|157|119|0|143|134|121|137|133|104|0|111|94|96|114|105|111|109|0|75|93|88|77|89|72|0|82|90|70|76|63|83|0|84|82|70|66|71|76|61|0|75|84|70|58|68|61|0|67|67|63|67|58|53|0|47|63|59|41|50|51|0|59|51|37|57|51|52|40|0|50|40|33|42|37|31|0|38|35|32|39|48|35|0|36|36|31|32|27|37|26|0|24|18|20|19|25|21|0|13|19|17|16|21|20|0|23|19|11|16|13|12|0|7|17|15|9|10|20|10|0|12|6|8|9|9|6|0|7|14|6|6|13|6|0|4|7|4|3|3|6|4|0|5|1|1|2|0|2|0|3|1|2|2|0|1|0|0|3|1|0|1|0|0|1</HistCounts>
      </HistItem>
    </Histograms>
    <Metadata>
      <MDI key="STATISTICS_MAXIMUM">220</MDI>
      <MDI key="STATISTICS_MEAN">23.501925827442</MDI>
      <MDI key="STATISTICS_MINIMUM">0</MDI>
      <MDI key="STATISTICS_SKIPFACTORX">1</MDI>
      <MDI key="STATISTICS_SKIPFACTORY">1</MDI>
      <MDI key="STATISTICS_STDDEV">12.938912358414</MDI>
    </Metadata>
  </PAMRasterBand>
</PAMDataset>
