# Supplementary material for: Detecting tropical peatland degradation: Combining remote sensing and organic geochemistry
Source: PLoS One. 2023 Mar 29;18(3):e0280187. doi: 10.1371/journal.pone.0280187 (PMC10057786; doi:10.1371/journal.pone.0280187)
Supplement: S1 File — (ZIP) [file pone.0280187.s001.zip › Landsat1990_clip/p127r58_4t19901227_nn3.tif.aux.xml]

<PAMDataset>
  <PAMRasterBand band="1">
    <Histograms>
      <HistItem>
        <HistMin>0</HistMin>
        <HistMax>254</HistMax>
        <BucketCount>256</BucketCount>
        <IncludeOutOfRange>1</IncludeOutOfRange>
        <Approximate>0</Approximate>
        <HistCounts>271618|0|0|0|0|0|0|0|0|0|0|0|0|0|3|531|3375|10829|28037|127446|362091|268808|116747|56193|42531|34649|22553|17343|14658|14715|18578|17516|17206|14571|15064|15001|11665|11121|10618|10717|10700|9347|8051|7962|7974|6974|5717|4829|4439|4163|3932|3807|3827|3946|3790|3472|3076|2705|2458|2288|2008|1635|1425|1172|970|813|604|494|458|394|331|289|280|245|233|217|202|194|162|188|171|143|147|144|157|122|130|130|141|119|146|107|110|105|110|101|104|117|81|99|90|93|96|93|78|93|86|61|78|91|83|69|79|57|71|71|55|72|57|76|71|71|49|53|66|60|64|66|46|59|43|56|59|48|69|51|48|51|45|59|38|56|47|46|57|64|61|37|44|34|58|36|53|44|41|52|35|27|44|37|36|37|46|34|37|35|33|39|37|46|40|29|38|26|34|23|28|25|34|33|30|34|25|31|20|23|23|32|35|15|19|29|21|29|14|23|18|16|13|23|17|10|13|15|19|19|20|14|9|17|15|16|12|12|10|5|13|14|12|9|13|8|11|12|12|8|11|9|7|3|4|10|5|6|5|8|10|7|8|6|10|8|5|8|1|9|4|2|4|1|2|4|5|2|0|34</HistCounts>
      </HistItem>
    </Histograms>
    <Metadata>
      <MDI key="STATISTICS_MAXIMUM">254</MDI>
      <MDI key="STATISTICS_MEAN">21.221185127364</MDI>
      <MDI key="STATISTICS_MINIMUM">0</MDI>
      <MDI key="STATISTICS_SKIPFACTORX">1</MDI>
      <MDI key="STATISTICS_SKIPFACTORY">1</MDI>
      <MDI key="STATISTICS_STDDEV">14.51623466778</MDI>
    </Metadata>
  </PAMRasterBand>
</PAMDataset>
