# Supplementary material for: Detecting tropical peatland degradation: Combining remote sensing and organic geochemistry
Source: PLoS One. 2023 Mar 29;18(3):e0280187. doi: 10.1371/journal.pone.0280187 (PMC10057786; doi:10.1371/journal.pone.0280187)
Supplement: S1 File — (ZIP) [file pone.0280187.s001.zip › Landsat1990_clip/p127r58_4t19901227_nn4.tif.aux.xml]

<PAMDataset>
  <PAMRasterBand band="1">
    <Histograms>
      <HistItem>
        <HistMin>0</HistMin>
        <HistMax>223</HistMax>
        <BucketCount>256</BucketCount>
        <IncludeOutOfRange>1</IncludeOutOfRange>
        <Approximate>0</Approximate>
        <HistCounts>271618|0|0|0|0|238|28302|0|32174|64406|39345|14178|6889|3673|2740|0|2359|995|660|608|531|523|430|0|410|486|529|542|542|636|781|0|809|742|781|888|925|1004|1165|0|1384|1673|1717|1929|2282|2535|2631|0|2670|2839|3111|3525|3534|3897|4260|0|4791|5179|5657|6567|7705|9104|10407|0|12151|14557|17405|20360|23711|28487|34684|0|41566|46662|50780|54172|56446|55253|54957|0|54239|52238|48521|43833|39446|36084|31072|0|26736|23370|21386|19430|17508|15790|13871|0|13008|11541|10413|9598|9068|8455|7740|0|7235|6399|5860|5215|4551|4086|3580|0|3277|2855|2403|2042|1896|1656|1417|0|1214|973|983|752|676|630|573|0|453|414|366|329|299|272|220|0|196|241|190|187|158|182|159|0|139|128|139|136|105|99|120|0|121|128|101|107|94|96|89|0|95|85|80|72|74|85|74|0|81|88|67|68|67|67|72|0|57|68|49|59|47|46|46|0|55|50|45|57|40|43|28|0|33|22|27|31|23|24|17|0|22|22|15|14|23|23|9|0|20|20|11|14|19|13|8|0|6|9|9|10|13|10|5|0|8|15|6|9|5|5|6|0|5|6|6|4|3|3|6|0|6|5|2|1|3|0|0|0|0|2|0|0|0|0|0|1</HistCounts>
      </HistItem>
    </Histograms>
    <Metadata>
      <MDI key="STATISTICS_MAXIMUM">223</MDI>
      <MDI key="STATISTICS_MEAN">51.212915380017</MDI>
      <MDI key="STATISTICS_MINIMUM">0</MDI>
      <MDI key="STATISTICS_SKIPFACTORX">1</MDI>
      <MDI key="STATISTICS_SKIPFACTORY">1</MDI>
      <MDI key="STATISTICS_STDDEV">31.994154816118</MDI>
    </Metadata>
  </PAMRasterBand>
</PAMDataset>
