# Supplementary material for: Detecting tropical peatland degradation: Combining remote sensing and organic geochemistry
Source: PLoS One. 2023 Mar 29;18(3):e0280187. doi: 10.1371/journal.pone.0280187 (PMC10057786; doi:10.1371/journal.pone.0280187)
Supplement: S1 File — (ZIP) [file pone.0280187.s001.zip › Landsat1990_clip/p127r58_4t19901227_nn5.tif.aux.xml]

<PAMDataset>
  <PAMRasterBand band="1">
    <Histograms>
      <HistItem>
        <HistMin>0</HistMin>
        <HistMax>254</HistMax>
        <BucketCount>256</BucketCount>
        <IncludeOutOfRange>1</IncludeOutOfRange>
        <Approximate>0</Approximate>
        <HistCounts>271618|22|605|5000|38563|83787|54627|11354|1666|924|687|596|586|618|697|754|748|681|784|869|824|794|717|727|624|676|619|647|627|639|708|815|1047|1865|3921|7526|13539|25182|41892|61226|72910|81606|86252|80459|67607|54651|47478|41946|36562|30280|25071|21250|18867|16486|14196|12659|12027|11765|11355|11164|10635|10524|9775|8933|8442|8011|7809|7466|6969|6954|6561|6004|5847|5562|5660|5503|5353|5155|5055|5181|4765|4606|4548|4308|4347|4243|4224|4035|3874|3850|3663|3528|3375|3225|3041|3034|2990|2837|2838|2656|2646|2499|2452|2285|2277|2156|2072|2016|1890|1795|1664|1558|1493|1361|1319|1206|1174|1038|949|871|728|677|699|550|596|534|439|415|380|336|308|285|263|265|235|253|212|192|159|159|157|158|110|107|111|119|108|105|100|120|80|84|98|88|85|79|83|79|67|82|71|74|70|65|48|62|37|47|56|50|79|57|45|40|37|63|66|36|41|42|52|52|45|48|40|43|48|45|30|39|35|41|47|33|45|47|36|38|30|38|34|50|26|41|50|38|35|35|39|39|34|33|32|25|21|36|32|29|29|32|18|20|28|31|29|24|24|23|24|23|21|22|14|21|14|22|18|17|16|15|16|18|7|13|10|14|14|9|16|17|12|15|11|14|0|307</HistCounts>
      </HistItem>
    </Histograms>
    <Metadata>
      <MDI key="STATISTICS_MAXIMUM">254</MDI>
      <MDI key="STATISTICS_MEAN">38.373722725488</MDI>
      <MDI key="STATISTICS_MINIMUM">0</MDI>
      <MDI key="STATISTICS_SKIPFACTORX">1</MDI>
      <MDI key="STATISTICS_SKIPFACTORY">1</MDI>
      <MDI key="STATISTICS_STDDEV">28.507468621157</MDI>
    </Metadata>
  </PAMRasterBand>
</PAMDataset>
