# Supplementary material for: Detecting tropical peatland degradation: Combining remote sensing and organic geochemistry
Source: PLoS One. 2023 Mar 29;18(3):e0280187. doi: 10.1371/journal.pone.0280187 (PMC10057786; doi:10.1371/journal.pone.0280187)
Supplement: S1 File — (ZIP) [file pone.0280187.s001.zip › Landsat1990_clip/p127r58_4t19901227_nn7.tif.aux.xml]

<PAMDataset>
  <PAMRasterBand band="1">
    <Histograms>
      <HistItem>
        <HistMin>0</HistMin>
        <HistMax>254</HistMax>
        <BucketCount>256</BucketCount>
        <IncludeOutOfRange>1</IncludeOutOfRange>
        <Approximate>0</Approximate>
        <HistCounts>271618|13149|42863|61214|56686|21874|6299|4682|7248|26814|103505|201260|197925|131442|88845|61317|36488|25692|22720|21298|19620|16658|13811|12209|11226|9947|8824|8152|8022|8188|8144|8021|7512|7078|6760|6226|5787|5577|5588|5372|5078|4939|5006|5077|4834|4438|4199|4061|4067|3756|3329|2893|2438|2047|1673|1344|1156|921|837|716|583|537|420|427|355|285|273|228|244|230|220|197|168|170|130|150|134|130|138|125|102|99|100|96|80|90|92|83|86|87|91|88|74|74|66|82|65|71|83|73|76|79|88|63|53|58|73|71|61|70|61|46|39|69|61|67|53|59|53|63|47|48|53|38|43|42|42|38|39|34|39|24|36|46|27|27|29|31|26|26|25|17|15|26|23|27|25|15|13|17|13|20|11|12|13|14|13|9|10|13|9|9|6|2|7|14|5|8|5|5|7|3|2|4|3|2|0|2|4|0|1|2|0|0|0|0|1|0|0|0|1|0|0|0|0|0|0|0|0|0|0|0|0|0|0|0|0|0|0|0|0|0|0|0|0|0|0|0|0|0|0|0|0|0|0|0|0|0|0|0|0|0|0|0|0|0|0|0|0|0|0|0|0|0|0|0|0|0|0|0|0|0|0|1|0|1</HistCounts>
      </HistItem>
    </Histograms>
    <Metadata>
      <MDI key="STATISTICS_MAXIMUM">254</MDI>
      <MDI key="STATISTICS_MEAN">12.697916848894</MDI>
      <MDI key="STATISTICS_MINIMUM">0</MDI>
      <MDI key="STATISTICS_SKIPFACTORX">1</MDI>
      <MDI key="STATISTICS_SKIPFACTORY">1</MDI>
      <MDI key="STATISTICS_STDDEV">12.081535605494</MDI>
    </Metadata>
  </PAMRasterBand>
</PAMDataset>
