# Supplementary material for: Detecting tropical peatland degradation: Combining remote sensing and organic geochemistry
Source: PLoS One. 2023 Mar 29;18(3):e0280187. doi: 10.1371/journal.pone.0280187 (PMC10057786; doi:10.1371/journal.pone.0280187)
Supplement: S1 File — (ZIP) [file pone.0280187.s001.zip › Landsat2001_clip/p127r057_7f20010920_z47_ps742.tfw]

14.2500000000
0.0000000000
0.0000000000
-14.2500000000
723521.2659549411
412973.9744980854
