# Supplementary material for: Detecting tropical peatland degradation: Combining remote sensing and organic geochemistry
Source: PLoS One. 2023 Mar 29;18(3):e0280187. doi: 10.1371/journal.pone.0280187 (PMC10057786; doi:10.1371/journal.pone.0280187)
Supplement: S1 File — (ZIP) [file pone.0280187.s001.zip › Landsat2001_clip/p127r057_7f20010920_z47_ps742.tif.aux.xml]

<PAMDataset>
  <PAMRasterBand band="1">
    <Histograms>
      <HistItem>
        <HistMin>-0.5</HistMin>
        <HistMax>254.5</HistMax>
        <BucketCount>255</BucketCount>
        <IncludeOutOfRange>1</IncludeOutOfRange>
        <Approximate>0</Approximate>
        <HistCounts>2768685|0|1|4|20|33|122|1019|7589|21750|29409|18264|11597|11694|12364|13529|14390|17629|16936|22535|36635|70327|112867|168170|237908|302671|352290|298991|217033|226027|207387|174019|138898|97347|83066|74281|55978|44393|43061|37953|34454|33105|28433|26451|24725|24024|20433|19627|17308|17522|15136|15221|13473|13163|12092|9803|8477|8618|8061|7888|7649|7344|7445|6901|6320|6365|5885|4512|4935|4642|4962|4331|4227|3637|3807|3671|3560|3431|3490|3500|3434|3003|3227|3484|2758|3355|3211|3385|3963|3606|3835|4371|4051|4690|4555|4632|4957|5064|5376|5780|5586|6068|6299|6706|6162|6880|6903|6849|6978|5965|5929|5085|4719|4628|4562|4906|3983|3819|3702|3448|3307|2762|2486|2251|2006|1850|1397|841|1236|1071|1036|935|810|664|418|463|448|461|397|363|233|294|247|262|251|200|182|206|196|226|125|165|158|183|124|151|142|144|114|146|120|134|105|109|141|124|91|113|112|106|109|103|84|106|90|102|87|76|92|92|115|90|93|105|81|67|71|84|65|74|77|84|83|76|74|70|67|76|55|80|57|55|57|61|45|60|64|57|38|75|68|44|72|62|50|49|58|61|44|52|51|48|55|47|53|54|54|59|37|43|53|31|18|39|31|37|39|38|39|30|34|35|28|28|32|34|30|19|27|20|19|20|31|25|755</HistCounts>
      </HistItem>
    </Histograms>
    <Metadata>
      <MDI key="STATISTICS_COVARIANCES">558.0339673040925,739.6527546088989,682.0811763828073</MDI>
      <MDI key="STATISTICS_EXCLUDEDVALUES"></MDI>
      <MDI key="STATISTICS_MAXIMUM">254</MDI>
      <MDI key="STATISTICS_MEAN">20.171880075462</MDI>
      <MDI key="STATISTICS_MINIMUM">0</MDI>
      <MDI key="STATISTICS_SKIPFACTORX">1</MDI>
      <MDI key="STATISTICS_SKIPFACTORY">1</MDI>
      <MDI key="STATISTICS_STDDEV">23.622742586416</MDI>
    </Metadata>
  </PAMRasterBand>
  <PAMRasterBand band="2">
    <Histograms>
      <HistItem>
        <HistMin>-0.5</HistMin>
        <HistMax>254.5</HistMax>
        <BucketCount>255</BucketCount>
        <IncludeOutOfRange>1</IncludeOutOfRange>
        <Approximate>0</Approximate>
        <HistCounts>2768685|0|0|0|0|2|6|0|4|2|15|36|108|828|2469|4726|6709|9869|9633|10435|8622|5881|4520|3363|3015|2722|2968|2953|2821|3924|4274|5545|5445|6147|7102|7898|7919|7615|7994|8868|8265|8886|8876|9348|9345|9159|9100|9297|8866|9211|8762|9133|8485|9053|8996|8453|8337|9131|10297|11160|12165|13134|15730|16899|17888|22026|24422|25486|34124|33406|42172|45442|59970|58448|64816|72925|79701|93675|104918|103928|123785|112700|117316|123757|106594|121761|112695|116344|120092|111531|108619|105882|89756|90321|76445|83756|78968|63118|68233|64016|51921|50278|51276|45663|36043|40013|34969|28459|30467|25474|20712|19451|15580|15282|12547|13737|9775|8906|8305|7228|7202|5519|5072|4552|3931|3717|2829|2013|2253|2311|1783|1740|1719|1433|917|975|1127|976|998|840|546|579|573|558|567|364|369|404|369|332|238|278|294|274|190|227|196|188|158|171|162|185|116|157|161|132|107|144|117|75|138|121|86|109|77|89|92|88|78|66|84|59|48|85|53|65|54|55|63|54|60|45|41|32|38|32|45|38|47|30|44|32|24|21|28|24|37|21|28|30|30|29|26|18|16|19|22|20|14|14|13|19|16|7|9|14|5|7|9|12|5|6|6|6|3|1|7|10|6|3|3|2|5|3|5|4|1|2|3|0|0|0|3|2|33</HistCounts>
      </HistItem>
    </Histograms>
    <Metadata>
      <MDI key="STATISTICS_COVARIANCES">739.6527546088989,1908.936401680475,1290.476006577455</MDI>
      <MDI key="STATISTICS_EXCLUDEDVALUES"></MDI>
      <MDI key="STATISTICS_MAXIMUM">254</MDI>
      <MDI key="STATISTICS_MEAN">48.654172189825</MDI>
      <MDI key="STATISTICS_MINIMUM">0</MDI>
      <MDI key="STATISTICS_SKIPFACTORX">1</MDI>
      <MDI key="STATISTICS_SKIPFACTORY">1</MDI>
      <MDI key="STATISTICS_STDDEV">43.691376742791</MDI>
    </Metadata>
  </PAMRasterBand>
  <PAMRasterBand band="3">
    <Histograms>
      <HistItem>
        <HistMin>-0.5</HistMin>
        <HistMax>254.5</HistMax>
        <BucketCount>255</BucketCount>
        <IncludeOutOfRange>1</IncludeOutOfRange>
        <Approximate>0</Approximate>
        <HistCounts>2768685|0|0|0|0|0|0|0|0|0|0|0|0|0|0|0|0|0|0|0|4|8|9|15|8|5|16|5|2|5|8|5|10|18|34|64|118|215|281|708|1070|1407|2264|5766|9454|11759|18004|27569|40304|60089|87846|130036|153642|244948|253257|181295|186204|224133|223686|212383|191777|168029|147588|124267|105461|92777|78314|48107|61711|53497|51302|39435|35725|31376|29055|24958|21828|20414|17672|17488|15858|13935|14048|14979|12797|14366|14444|14524|17433|15892|17011|17660|17081|17306|15359|16348|15654|13877|13888|13290|9950|9989|9716|8628|6078|6783|5898|4384|4648|3976|2911|2919|2180|2228|1827|1748|1352|1277|1241|1037|1078|835|846|820|748|676|604|504|528|532|509|530|490|482|359|362|357|384|391|350|302|294|344|300|323|252|258|293|277|283|224|240|244|283|213|248|227|229|194|219|225|214|166|194|221|203|173|171|181|161|200|176|149|159|149|179|149|169|147|122|173|142|138|131|122|121|125|116|132|125|121|120|136|111|125|98|125|117|123|122|102|107|69|133|101|110|107|86|78|112|110|82|86|78|85|97|95|87|75|97|58|95|62|85|57|75|87|85|53|71|72|91|60|70|77|66|110|60|68|75|107|51|61|59|90|54|45|53|65|105|42|60|53|59|3589</HistCounts>
      </HistItem>
    </Histograms>
    <Metadata>
      <MDI key="STATISTICS_COVARIANCES">682.0811763828073,1290.476006577455,1123.024946901642</MDI>
      <MDI key="STATISTICS_EXCLUDEDVALUES"></MDI>
      <MDI key="STATISTICS_MAXIMUM">254</MDI>
      <MDI key="STATISTICS_MEAN">36.765905111768</MDI>
      <MDI key="STATISTICS_MINIMUM">0</MDI>
      <MDI key="STATISTICS_SKIPFACTORX">1</MDI>
      <MDI key="STATISTICS_SKIPFACTORY">1</MDI>
      <MDI key="STATISTICS_STDDEV">33.511564375625</MDI>
    </Metadata>
  </PAMRasterBand>
</PAMDataset>
