# Supplementary material for: Detecting tropical peatland degradation: Combining remote sensing and organic geochemistry
Source: PLoS One. 2023 Mar 29;18(3):e0280187. doi: 10.1371/journal.pone.0280187 (PMC10057786; doi:10.1371/journal.pone.0280187)
Supplement: S1 File — (ZIP) [file pone.0280187.s001.zip › Landsat2001_clip/p127r058_7f20010531_z47_ps742.tif.aux.xml]

<PAMDataset>
  <PAMRasterBand band="1">
    <Histograms>
      <HistItem>
        <HistMin>-0.5</HistMin>
        <HistMax>254.5</HistMax>
        <BucketCount>255</BucketCount>
        <IncludeOutOfRange>1</IncludeOutOfRange>
        <Approximate>0</Approximate>
        <HistCounts>0|0|4|54|117|273|610|1431|6188|30943|110594|204962|239670|197491|136835|109063|91027|91123|83132|98938|135142|172727|209610|239111|264012|266836|265236|218504|153653|148598|136454|118785|101288|79958|79352|77066|66571|57727|58035|55524|50206|49738|44076|43018|40385|38781|35471|34408|31628|32903|30053|30497|27192|27673|25825|22462|20028|20289|19712|19073|18683|18276|17878|17278|16383|16790|16045|13055|14556|14020|14630|14176|12895|12221|12917|12412|12603|11081|11370|12275|12143|9896|10853|11928|9080|10381|10294|10001|10251|9400|9826|9459|9224|9067|9013|9006|9107|7770|8762|8847|7875|8091|8361|8678|7271|8471|7863|7875|8290|7173|7463|7465|7028|7378|6988|7293|7209|6616|7141|6978|7149|6636|6867|7289|6835|6704|6705|5974|6467|6766|6372|6840|7077|6393|6034|6338|6419|6894|6627|6234|5735|6366|6193|6301|6880|6454|5720|6459|6478|6515|5327|5897|5995|6683|5870|6510|6253|6112|5510|6695|6215|6449|5718|6396|6164|6111|5657|6663|5899|5474|6421|6291|5398|6210|5670|5882|6360|6283|6188|5876|6568|6435|6005|6777|5932|5833|5925|6000|6685|6232|6004|6439|6746|6536|6310|5759|6501|6477|6530|6887|6377|6305|6279|6343|7002|6739|7118|6709|5575|7239|7082|6829|7514|6084|6792|6603|7350|7255|6780|7194|6612|7147|6516|6850|5994|7503|7463|6143|6503|6823|7162|6717|5956|7257|6697|5812|6838|6466|6901|5783|6683|6612|6269|5568|5773|6499|6051|5442|6273|6650|5623|6472|6233|6725|186085</HistCounts>
      </HistItem>
    </Histograms>
    <Metadata>
      <MDI key="STATISTICS_COVARIANCES">4377.113303956547,3400.114940154454,4385.30489476376</MDI>
      <MDI key="STATISTICS_EXCLUDEDVALUES"></MDI>
      <MDI key="STATISTICS_MAXIMUM">254</MDI>
      <MDI key="STATISTICS_MEAN">58.837712198601</MDI>
      <MDI key="STATISTICS_MINIMUM">2</MDI>
      <MDI key="STATISTICS_SKIPFACTORX">1</MDI>
      <MDI key="STATISTICS_SKIPFACTORY">1</MDI>
      <MDI key="STATISTICS_STDDEV">66.159755924252</MDI>
    </Metadata>
  </PAMRasterBand>
  <PAMRasterBand band="2">
    <Histograms>
      <HistItem>
        <HistMin>-0.5</HistMin>
        <HistMax>254.5</HistMax>
        <BucketCount>255</BucketCount>
        <IncludeOutOfRange>1</IncludeOutOfRange>
        <Approximate>0</Approximate>
        <HistCounts>0|0|0|0|0|2|6|18|56|130|915|7575|41931|117129|136046|113055|79348|53846|30901|23540|17783|13326|10822|9641|10070|11919|15701|17344|18248|24508|28046|32544|33114|34357|36742|38703|37825|35282|35575|38342|34304|34334|33460|34130|32683|30470|30029|30232|29588|31031|30875|31420|30187|32447|30315|28063|26749|28330|30720|31054|31460|32724|35484|37253|37278|45507|45053|45304|54738|53437|64123|64027|74029|72502|77134|81439|86562|93469|100026|100260|109792|99199|103119|110189|91949|104355|97067|98959|106073|94475|95475|94126|82245|83112|73385|77501|74563|60357|65509|62562|50348|50004|52111|47270|37002|43294|39103|32742|36379|30889|27459|27651|23621|24526|21845|23538|20804|19514|20088|18592|19327|16797|17029|17249|16007|15757|14409|11904|13593|13426|12496|13399|13044|11968|10224|10662|11113|11582|11060|10332|8892|9581|9587|9659|10481|9403|8121|9536|9595|9504|7346|8535|8363|9361|7705|8638|8487|8074|6928|8851|8193|8231|7198|8061|7701|7387|6996|8360|7438|6229|7938|7740|6216|7676|6793|6957|7266|7159|7158|6558|7274|6751|6590|7349|6153|6389|6205|6219|6752|6330|5874|6511|6717|6175|6103|5192|5908|5964|5933|6154|5495|5492|5462|5219|5840|5614|5797|5523|4196|5789|5273|5221|6138|4384|5218|5152|5530|5429|5380|5710|5520|5960|5261|5948|5032|6696|6984|5745|6308|6842|7652|7102|6657|7904|7657|7047|8040|7613|8063|6948|8357|8133|7634|6952|7466|8032|7777|7282|8230|8580|8099|9487|10310|13460|159295</HistCounts>
      </HistItem>
    </Histograms>
    <Metadata>
      <MDI key="STATISTICS_COVARIANCES">3400.114940154454,3251.606646425503,3243.090685729683</MDI>
      <MDI key="STATISTICS_EXCLUDEDVALUES"></MDI>
      <MDI key="STATISTICS_MAXIMUM">254</MDI>
      <MDI key="STATISTICS_MEAN">91.227828724041</MDI>
      <MDI key="STATISTICS_MINIMUM">5</MDI>
      <MDI key="STATISTICS_SKIPFACTORX">1</MDI>
      <MDI key="STATISTICS_SKIPFACTORY">1</MDI>
      <MDI key="STATISTICS_STDDEV">57.022860735196</MDI>
    </Metadata>
  </PAMRasterBand>
  <PAMRasterBand band="3">
    <Histograms>
      <HistItem>
        <HistMin>-0.5</HistMin>
        <HistMax>254.5</HistMax>
        <BucketCount>255</BucketCount>
        <IncludeOutOfRange>1</IncludeOutOfRange>
        <Approximate>0</Approximate>
        <HistCounts>0|0|0|0|0|0|0|0|0|0|1|0|2|2|1|1|4|2|7|8|10|20|26|34|54|67|90|129|146|277|442|549|964|1250|2449|3297|5988|8254|11767|21552|24496|33652|49721|69218|76929|87666|106162|127051|149786|171813|182489|187307|184939|196761|183353|150574|133835|144351|137150|135747|133974|126334|125446|116649|108722|106878|97756|76252|82149|75260|78021|67021|65058|56594|56577|52947|52825|50874|50332|51038|52831|46361|47249|48985|38781|43765|38892|38358|38541|33097|32494|30270|26359|25372|22196|21692|20947|16544|17737|17260|14147|14220|14144|13536|11412|12676|11861|11007|11571|9898|10125|9875|9168|8900|8681|9160|8525|8387|8532|8321|8902|7746|8236|8569|7730|8193|7438|6800|7597|7087|7544|7260|7508|7318|6443|6648|7442|6996|6965|7168|5791|6329|7035|6534|6584|7262|5509|6103|7423|6069|5255|6971|5732|6339|6708|5640|5840|6839|5123|6179|6967|5787|4921|7423|5084|5260|5152|7539|4763|4752|7418|5263|4476|7865|4507|5038|5289|7486|4708|4625|8042|4905|4555|5035|7542|4399|4403|4740|8169|4198|4432|8237|4604|4374|4339|8042|4429|4239|4350|8866|3941|3929|4060|8944|3917|4210|9860|3896|3338|4249|10169|3511|4263|3726|10551|3418|3822|4104|3899|10391|3548|3734|4088|11013|3026|3844|4111|10998|3442|3505|4095|11724|2951|3670|3557|3396|12661|3356|3728|3460|12844|3550|3470|3200|13115|3210|3098|3036|3802|14055|2674|3220|3225|3630|748881</HistCounts>
      </HistItem>
    </Histograms>
    <Metadata>
      <MDI key="STATISTICS_COVARIANCES">4385.30489476376,3243.090685729683,4906.249360325359</MDI>
      <MDI key="STATISTICS_EXCLUDEDVALUES"></MDI>
      <MDI key="STATISTICS_MAXIMUM">254</MDI>
      <MDI key="STATISTICS_MEAN">99.078388127585</MDI>
      <MDI key="STATISTICS_MINIMUM">10</MDI>
      <MDI key="STATISTICS_SKIPFACTORX">1</MDI>
      <MDI key="STATISTICS_SKIPFACTORY">1</MDI>
      <MDI key="STATISTICS_STDDEV">70.044624064416</MDI>
    </Metadata>
  </PAMRasterBand>
</PAMDataset>
