# Supplementary material for: Detecting tropical peatland degradation: Combining remote sensing and organic geochemistry
Source: PLoS One. 2023 Mar 29;18(3):e0280187. doi: 10.1371/journal.pone.0280187 (PMC10057786; doi:10.1371/journal.pone.0280187)
Supplement: S2 File — (ZIP) [file pone.0280187.s002.zip]

Archive with 191 entries (191 files):
- Brown et al_cores.xlsx
- Landsat2010_clip/LT05_L2SP_127058_20100209_20200824_02_T1_QA_PIXEL.tfw
- Landsat2010_clip/LT05_L2SP_127058_20100209_20200824_02_T1_QA_PIXEL.TIF
- Landsat2010_clip/LT05_L2SP_127058_20100209_20200824_02_T1_QA_PIXEL.TIF.aux.xml
- Landsat2010_clip/LT05_L2SP_127058_20100209_20200824_02_T1_QA_PIXEL.TIF.vat.cpg
- Landsat2010_clip/LT05_L2SP_127058_20100209_20200824_02_T1_QA_PIXEL.TIF.vat.dbf
- Landsat2010_clip/LT05_L2SP_127058_20100209_20200824_02_T1_QA_RADSAT.tfw
- Landsat2010_clip/LT05_L2SP_127058_20100209_20200824_02_T1_QA_RADSAT.TIF
- Landsat2010_clip/LT05_L2SP_127058_20100209_20200824_02_T1_QA_RADSAT.TIF.aux.xml
- Landsat2010_clip/LT05_L2SP_127058_20100209_20200824_02_T1_QA_RADSAT.TIF.vat.cpg
- Landsat2010_clip/LT05_L2SP_127058_20100209_20200824_02_T1_QA_RADSAT.TIF.vat.dbf
- Landsat2010_clip/LT05_L2SP_127058_20100209_20200824_02_T1_SR_ATMOS_OPACITY.tfw
- Landsat2010_clip/LT05_L2SP_127058_20100209_20200824_02_T1_SR_ATMOS_OPACITY.TIF
- Landsat2010_clip/LT05_L2SP_127058_20100209_20200824_02_T1_SR_ATMOS_OPACITY.TIF.aux.xml
- Landsat2010_clip/LT05_L2SP_127058_20100209_20200824_02_T1_SR_ATMOS_OPACITY.TIF.vat.cpg
- Landsat2010_clip/LT05_L2SP_127058_20100209_20200824_02_T1_SR_ATMOS_OPACITY.TIF.vat.dbf
- Landsat2010_clip/LT05_L2SP_127058_20100209_20200824_02_T1_SR_B1.tfw
- Landsat2010_clip/LT05_L2SP_127058_20100209_20200824_02_T1_SR_B1.TIF
- Landsat2010_clip/LT05_L2SP_127058_20100209_20200824_02_T1_SR_B1.TIF.aux.xml
- Landsat2010_clip/LT05_L2SP_127058_20100209_20200824_02_T1_SR_B1.TIF.vat.cpg
- Landsat2010_clip/LT05_L2SP_127058_20100209_20200824_02_T1_SR_B1.TIF.vat.dbf
- Landsat2010_clip/LT05_L2SP_127058_20100209_20200824_02_T1_SR_B2.tfw
- Landsat2010_clip/LT05_L2SP_127058_20100209_20200824_02_T1_SR_B2.TIF
- Landsat2010_clip/LT05_L2SP_127058_20100209_20200824_02_T1_SR_B2.TIF.aux.xml
- Landsat2010_clip/LT05_L2SP_127058_20100209_20200824_02_T1_SR_B2.TIF.vat.cpg
- Landsat2010_clip/LT05_L2SP_127058_20100209_20200824_02_T1_SR_B2.TIF.vat.dbf
- Landsat2010_clip/LT05_L2SP_127058_20100209_20200824_02_T1_SR_B3.tfw
- Landsat2010_clip/LT05_L2SP_127058_20100209_20200824_02_T1_SR_B3.TIF
- Landsat2010_clip/LT05_L2SP_127058_20100209_20200824_02_T1_SR_B3.TIF.aux.xml
- Landsat2010_clip/LT05_L2SP_127058_20100209_20200824_02_T1_SR_B3.TIF.vat.cpg
- Landsat2010_clip/LT05_L2SP_127058_20100209_20200824_02_T1_SR_B3.TIF.vat.dbf
- Landsat2010_clip/LT05_L2SP_127058_20100209_20200824_02_T1_SR_B4.tfw
- Landsat2010_clip/LT05_L2SP_127058_20100209_20200824_02_T1_SR_B4.TIF
- Landsat2010_clip/LT05_L2SP_127058_20100209_20200824_02_T1_SR_B4.TIF.aux.xml
- Landsat2010_clip/LT05_L2SP_127058_20100209_20200824_02_T1_SR_B4.TIF.vat.cpg
- Landsat2010_clip/LT05_L2SP_127058_20100209_20200824_02_T1_SR_B4.TIF.vat.dbf
- Landsat2010_clip/LT05_L2SP_127058_20100209_20200824_02_T1_SR_B5.tfw
- Landsat2010_clip/LT05_L2SP_127058_20100209_20200824_02_T1_SR_B5.TIF
- Landsat2010_clip/LT05_L2SP_127058_20100209_20200824_02_T1_SR_B5.TIF.aux.xml
- Landsat2010_clip/LT05_L2SP_127058_20100209_20200824_02_T1_SR_B5.TIF.vat.cpg
- Landsat2010_clip/LT05_L2SP_127058_20100209_20200824_02_T1_SR_B5.TIF.vat.dbf
- Landsat2010_clip/LT05_L2SP_127058_20100209_20200824_02_T1_SR_B7.tfw
- Landsat2010_clip/LT05_L2SP_127058_20100209_20200824_02_T1_SR_B7.TIF
- Landsat2010_clip/LT05_L2SP_127058_20100209_20200824_02_T1_SR_B7.TIF.aux.xml
- Landsat2010_clip/LT05_L2SP_127058_20100209_20200824_02_T1_SR_B7.TIF.vat.cpg
- Landsat2010_clip/LT05_L2SP_127058_20100209_20200824_02_T1_SR_B7.TIF.vat.dbf
- Landsat2010_clip/LT05_L2SP_127058_20100209_20200824_02_T1_SR_CLOUD_QA.tfw
- Landsat2010_clip/LT05_L2SP_127058_20100209_20200824_02_T1_SR_CLOUD_QA.TIF
- Landsat2010_clip/LT05_L2SP_127058_20100209_20200824_02_T1_SR_CLOUD_QA.TIF.aux.xml
- Landsat2010_clip/LT05_L2SP_127058_20100209_20200824_02_T1_SR_CLOUD_QA.TIF.vat.cpg
- Landsat2010_clip/LT05_L2SP_127058_20100209_20200824_02_T1_SR_CLOUD_QA.TIF.vat.dbf
- Landsat2010_clip/LT05_L2SP_127058_20100209_20200824_02_T1_ST_ATRAN.tfw
- Landsat2010_clip/LT05_L2SP_127058_20100209_20200824_02_T1_ST_ATRAN.TIF
- Landsat2010_clip/LT05_L2SP_127058_20100209_20200824_02_T1_ST_ATRAN.TIF.aux.xml
- Landsat2010_clip/LT05_L2SP_127058_20100209_20200824_02_T1_ST_ATRAN.TIF.vat.cpg
- Landsat2010_clip/LT05_L2SP_127058_20100209_20200824_02_T1_ST_ATRAN.TIF.vat.dbf
- Landsat2010_clip/LT05_L2SP_127058_20100209_20200824_02_T1_ST_B6.tfw
- Landsat2010_clip/LT05_L2SP_127058_20100209_20200824_02_T1_ST_B6.TIF
- Landsat2010_clip/LT05_L2SP_127058_20100209_20200824_02_T1_ST_B6.TIF.aux.xml
- Landsat2010_clip/LT05_L2SP_127058_20100209_20200824_02_T1_ST_B6.TIF.vat.cpg
- Landsat2010_clip/LT05_L2SP_127058_20100209_20200824_02_T1_ST_B6.TIF.vat.dbf
- Landsat2010_clip/LT05_L2SP_127058_20100209_20200824_02_T1_ST_CDIST.tfw
- Landsat2010_clip/LT05_L2SP_127058_20100209_20200824_02_T1_ST_CDIST.TIF
- Landsat2010_clip/LT05_L2SP_127058_20100209_20200824_02_T1_ST_CDIST.TIF.aux.xml
- Landsat2010_clip/LT05_L2SP_127058_20100209_20200824_02_T1_ST_CDIST.TIF.vat.cpg
- Landsat2010_clip/LT05_L2SP_127058_20100209_20200824_02_T1_ST_CDIST.TIF.vat.dbf
- Landsat2010_clip/LT05_L2SP_127058_20100209_20200824_02_T1_ST_DRAD.tfw
- Landsat2010_clip/LT05_L2SP_127058_20100209_20200824_02_T1_ST_DRAD.TIF
- Landsat2010_clip/LT05_L2SP_127058_20100209_20200824_02_T1_ST_DRAD.TIF.aux.xml
- Landsat2010_clip/LT05_L2SP_127058_20100209_20200824_02_T1_ST_DRAD.TIF.vat.cpg
- Landsat2010_clip/LT05_L2SP_127058_20100209_20200824_02_T1_ST_DRAD.TIF.vat.dbf
- Landsat2010_clip/LT05_L2SP_127058_20100209_20200824_02_T1_ST_EMIS.tfw
- Landsat2010_clip/LT05_L2SP_127058_20100209_20200824_02_T1_ST_EMIS.TIF
- Landsat2010_clip/LT05_L2SP_127058_20100209_20200824_02_T1_ST_EMIS.TIF.aux.xml
- Landsat2010_clip/LT05_L2SP_127058_20100209_20200824_02_T1_ST_EMIS.TIF.vat.cpg
- Landsat2010_clip/LT05_L2SP_127058_20100209_20200824_02_T1_ST_EMIS.TIF.vat.dbf
- Landsat2010_clip/LT05_L2SP_127058_20100209_20200824_02_T1_ST_EMSD.tfw
- Landsat2010_clip/LT05_L2SP_127058_20100209_20200824_02_T1_ST_EMSD.TIF
- Landsat2010_clip/LT05_L2SP_127058_20100209_20200824_02_T1_ST_EMSD.TIF.aux.xml
- Landsat2010_clip/LT05_L2SP_127058_20100209_20200824_02_T1_ST_EMSD.TIF.vat.cpg
- Landsat2010_clip/LT05_L2SP_127058_20100209_20200824_02_T1_ST_EMSD.TIF.vat.dbf
- Landsat2010_clip/LT05_L2SP_127058_20100209_20200824_02_T1_ST_QA.tfw
- Landsat2010_clip/LT05_L2SP_127058_20100209_20200824_02_T1_ST_QA.TIF
- Landsat2010_clip/LT05_L2SP_127058_20100209_20200824_02_T1_ST_QA.TIF.aux.xml
- Landsat2010_clip/LT05_L2SP_127058_20100209_20200824_02_T1_ST_QA.TIF.vat.cpg
- Landsat2010_clip/LT05_L2SP_127058_20100209_20200824_02_T1_ST_QA.TIF.vat.dbf
- Landsat2010_clip/LT05_L2SP_127058_20100209_20200824_02_T1_ST_TRAD.tfw
- Landsat2010_clip/LT05_L2SP_127058_20100209_20200824_02_T1_ST_TRAD.TIF
- Landsat2010_clip/LT05_L2SP_127058_20100209_20200824_02_T1_ST_TRAD.TIF.aux.xml
- Landsat2010_clip/LT05_L2SP_127058_20100209_20200824_02_T1_ST_TRAD.TIF.vat.cpg
- Landsat2010_clip/LT05_L2SP_127058_20100209_20200824_02_T1_ST_TRAD.TIF.vat.dbf
- Landsat2010_clip/LT05_L2SP_127058_20100209_20200824_02_T1_ST_URAD.tfw
- Landsat2010_clip/LT05_L2SP_127058_20100209_20200824_02_T1_ST_URAD.TIF
- Landsat2010_clip/LT05_L2SP_127058_20100209_20200824_02_T1_ST_URAD.TIF.aux.xml
- Landsat2010_clip/LT05_L2SP_127058_20100209_20200824_02_T1_ST_URAD.TIF.vat.cpg
- Landsat2010_clip/LT05_L2SP_127058_20100209_20200824_02_T1_ST_URAD.TIF.vat.dbf
- Landsat2019_clip/LC08_L2SP_127058_20191016_20200825_02_T1_QA_PIXEL.tfw
- Landsat2019_clip/LC08_L2SP_127058_20191016_20200825_02_T1_QA_PIXEL.TIF
- Landsat2019_clip/LC08_L2SP_127058_20191016_20200825_02_T1_QA_PIXEL.TIF.aux.xml
- Landsat2019_clip/LC08_L2SP_127058_20191016_20200825_02_T1_QA_PIXEL.TIF.vat.cpg
- Landsat2019_clip/LC08_L2SP_127058_20191016_20200825_02_T1_QA_PIXEL.TIF.vat.dbf
- Landsat2019_clip/LC08_L2SP_127058_20191016_20200825_02_T1_QA_RADSAT.tfw
- Landsat2019_clip/LC08_L2SP_127058_20191016_20200825_02_T1_QA_RADSAT.TIF
- Landsat2019_clip/LC08_L2SP_127058_20191016_20200825_02_T1_QA_RADSAT.TIF.aux.xml
- Landsat2019_clip/LC08_L2SP_127058_20191016_20200825_02_T1_QA_RADSAT.TIF.vat.cpg
- Landsat2019_clip/LC08_L2SP_127058_20191016_20200825_02_T1_QA_RADSAT.TIF.vat.dbf
- Landsat2019_clip/LC08_L2SP_127058_20191016_20200825_02_T1_SR_B1.tfw
- Landsat2019_clip/LC08_L2SP_127058_20191016_20200825_02_T1_SR_B1.TIF
- Landsat2019_clip/LC08_L2SP_127058_20191016_20200825_02_T1_SR_B1.TIF.aux.xml
- Landsat2019_clip/LC08_L2SP_127058_20191016_20200825_02_T1_SR_B1.TIF.vat.cpg
- Landsat2019_clip/LC08_L2SP_127058_20191016_20200825_02_T1_SR_B1.TIF.vat.dbf
- Landsat2019_clip/LC08_L2SP_127058_20191016_20200825_02_T1_SR_B2.tfw
- Landsat2019_clip/LC08_L2SP_127058_20191016_20200825_02_T1_SR_B2.TIF
- Landsat2019_clip/LC08_L2SP_127058_20191016_20200825_02_T1_SR_B2.TIF.aux.xml
- Landsat2019_clip/LC08_L2SP_127058_20191016_20200825_02_T1_SR_B2.TIF.vat.cpg
- Landsat2019_clip/LC08_L2SP_127058_20191016_20200825_02_T1_SR_B2.TIF.vat.dbf
- Landsat2019_clip/LC08_L2SP_127058_20191016_20200825_02_T1_SR_B3.tfw
- Landsat2019_clip/LC08_L2SP_127058_20191016_20200825_02_T1_SR_B3.TIF
- Landsat2019_clip/LC08_L2SP_127058_20191016_20200825_02_T1_SR_B3.TIF.aux.xml
- Landsat2019_clip/LC08_L2SP_127058_20191016_20200825_02_T1_SR_B3.TIF.vat.cpg
- Landsat2019_clip/LC08_L2SP_127058_20191016_20200825_02_T1_SR_B3.TIF.vat.dbf
- Landsat2019_clip/LC08_L2SP_127058_20191016_20200825_02_T1_SR_B4.tfw
- Landsat2019_clip/LC08_L2SP_127058_20191016_20200825_02_T1_SR_B4.TIF
- Landsat2019_clip/LC08_L2SP_127058_20191016_20200825_02_T1_SR_B4.TIF.aux.xml
- Landsat2019_clip/LC08_L2SP_127058_20191016_20200825_02_T1_SR_B4.TIF.vat.cpg
- Landsat2019_clip/LC08_L2SP_127058_20191016_20200825_02_T1_SR_B4.TIF.vat.dbf
- Landsat2019_clip/LC08_L2SP_127058_20191016_20200825_02_T1_SR_B5.tfw
- Landsat2019_clip/LC08_L2SP_127058_20191016_20200825_02_T1_SR_B5.TIF
- Landsat2019_clip/LC08_L2SP_127058_20191016_20200825_02_T1_SR_B5.TIF.aux.xml
- Landsat2019_clip/LC08_L2SP_127058_20191016_20200825_02_T1_SR_B5.TIF.vat.cpg
- Landsat2019_clip/LC08_L2SP_127058_20191016_20200825_02_T1_SR_B5.TIF.vat.dbf
- Landsat2019_clip/LC08_L2SP_127058_20191016_20200825_02_T1_SR_B6.tfw
- Landsat2019_clip/LC08_L2SP_127058_20191016_20200825_02_T1_SR_B6.TIF
- Landsat2019_clip/LC08_L2SP_127058_20191016_20200825_02_T1_SR_B6.TIF.aux.xml
- Landsat2019_clip/LC08_L2SP_127058_20191016_20200825_02_T1_SR_B6.TIF.vat.cpg
- Landsat2019_clip/LC08_L2SP_127058_20191016_20200825_02_T1_SR_B6.TIF.vat.dbf
- Landsat2019_clip/LC08_L2SP_127058_20191016_20200825_02_T1_SR_B7.tfw
- Landsat2019_clip/LC08_L2SP_127058_20191016_20200825_02_T1_SR_B7.TIF
- Landsat2019_clip/LC08_L2SP_127058_20191016_20200825_02_T1_SR_B7.TIF.aux.xml
- Landsat2019_clip/LC08_L2SP_127058_20191016_20200825_02_T1_SR_B7.TIF.vat.cpg
- Landsat2019_clip/LC08_L2SP_127058_20191016_20200825_02_T1_SR_B7.TIF.vat.dbf
- Landsat2019_clip/LC08_L2SP_127058_20191016_20200825_02_T1_SR_QA_AEROSOL.tfw
- Landsat2019_clip/LC08_L2SP_127058_20191016_20200825_02_T1_SR_QA_AEROSOL.TIF
- Landsat2019_clip/LC08_L2SP_127058_20191016_20200825_02_T1_SR_QA_AEROSOL.TIF.aux.xml
- Landsat2019_clip/LC08_L2SP_127058_20191016_20200825_02_T1_SR_QA_AEROSOL.TIF.vat.cpg
- Landsat2019_clip/LC08_L2SP_127058_20191016_20200825_02_T1_SR_QA_AEROSOL.TIF.vat.dbf
- Landsat2019_clip/LC08_L2SP_127058_20191016_20200825_02_T1_ST_ATRAN.tfw
- Landsat2019_clip/LC08_L2SP_127058_20191016_20200825_02_T1_ST_ATRAN.TIF
- Landsat2019_clip/LC08_L2SP_127058_20191016_20200825_02_T1_ST_ATRAN.TIF.aux.xml
- Landsat2019_clip/LC08_L2SP_127058_20191016_20200825_02_T1_ST_ATRAN.TIF.vat.cpg
- Landsat2019_clip/LC08_L2SP_127058_20191016_20200825_02_T1_ST_ATRAN.TIF.vat.dbf
- Landsat2019_clip/LC08_L2SP_127058_20191016_20200825_02_T1_ST_B10.tfw
- Landsat2019_clip/LC08_L2SP_127058_20191016_20200825_02_T1_ST_B10.TIF
- Landsat2019_clip/LC08_L2SP_127058_20191016_20200825_02_T1_ST_B10.TIF.aux.xml
- Landsat2019_clip/LC08_L2SP_127058_20191016_20200825_02_T1_ST_B10.TIF.vat.cpg
- Landsat2019_clip/LC08_L2SP_127058_20191016_20200825_02_T1_ST_B10.TIF.vat.dbf
- Landsat2019_clip/LC08_L2SP_127058_20191016_20200825_02_T1_ST_CDIST.tfw
- Landsat2019_clip/LC08_L2SP_127058_20191016_20200825_02_T1_ST_CDIST.TIF
- Landsat2019_clip/LC08_L2SP_127058_20191016_20200825_02_T1_ST_CDIST.TIF.aux.xml
- Landsat2019_clip/LC08_L2SP_127058_20191016_20200825_02_T1_ST_CDIST.TIF.vat.cpg
- Landsat2019_clip/LC08_L2SP_127058_20191016_20200825_02_T1_ST_CDIST.TIF.vat.dbf
- Landsat2019_clip/LC08_L2SP_127058_20191016_20200825_02_T1_ST_DRAD.tfw
- Landsat2019_clip/LC08_L2SP_127058_20191016_20200825_02_T1_ST_DRAD.TIF
- Landsat2019_clip/LC08_L2SP_127058_20191016_20200825_02_T1_ST_DRAD.TIF.aux.xml
- Landsat2019_clip/LC08_L2SP_127058_20191016_20200825_02_T1_ST_DRAD.TIF.vat.cpg
- Landsat2019_clip/LC08_L2SP_127058_20191016_20200825_02_T1_ST_DRAD.TIF.vat.dbf
- Landsat2019_clip/LC08_L2SP_127058_20191016_20200825_02_T1_ST_EMIS.tfw
- Landsat2019_clip/LC08_L2SP_127058_20191016_20200825_02_T1_ST_EMIS.TIF
- Landsat2019_clip/LC08_L2SP_127058_20191016_20200825_02_T1_ST_EMIS.TIF.aux.xml
- Landsat2019_clip/LC08_L2SP_127058_20191016_20200825_02_T1_ST_EMIS.TIF.vat.cpg
- Landsat2019_clip/LC08_L2SP_127058_20191016_20200825_02_T1_ST_EMIS.TIF.vat.dbf
- Landsat2019_clip/LC08_L2SP_127058_20191016_20200825_02_T1_ST_EMSD.tfw
- Landsat2019_clip/LC08_L2SP_127058_20191016_20200825_02_T1_ST_EMSD.TIF
- Landsat2019_clip/LC08_L2SP_127058_20191016_20200825_02_T1_ST_EMSD.TIF.aux.xml
- Landsat2019_clip/LC08_L2SP_127058_20191016_20200825_02_T1_ST_EMSD.TIF.vat.cpg
- Landsat2019_clip/LC08_L2SP_127058_20191016_20200825_02_T1_ST_EMSD.TIF.vat.dbf
- Landsat2019_clip/LC08_L2SP_127058_20191016_20200825_02_T1_ST_QA.tfw
- Landsat2019_clip/LC08_L2SP_127058_20191016_20200825_02_T1_ST_QA.TIF
- Landsat2019_clip/LC08_L2SP_127058_20191016_20200825_02_T1_ST_QA.TIF.aux.xml
- Landsat2019_clip/LC08_L2SP_127058_20191016_20200825_02_T1_ST_QA.TIF.vat.cpg
- Landsat2019_clip/LC08_L2SP_127058_20191016_20200825_02_T1_ST_QA.TIF.vat.dbf
- Landsat2019_clip/LC08_L2SP_127058_20191016_20200825_02_T1_ST_TRAD.tfw
- Landsat2019_clip/LC08_L2SP_127058_20191016_20200825_02_T1_ST_TRAD.TIF
- Landsat2019_clip/LC08_L2SP_127058_20191016_20200825_02_T1_ST_TRAD.TIF.aux.xml
- Landsat2019_clip/LC08_L2SP_127058_20191016_20200825_02_T1_ST_TRAD.TIF.vat.cpg
- Landsat2019_clip/LC08_L2SP_127058_20191016_20200825_02_T1_ST_TRAD.TIF.vat.dbf
- Landsat2019_clip/LC08_L2SP_127058_20191016_20200825_02_T1_ST_URAD.tfw
- Landsat2019_clip/LC08_L2SP_127058_20191016_20200825_02_T1_ST_URAD.TIF
- Landsat2019_clip/LC08_L2SP_127058_20191016_20200825_02_T1_ST_URAD.TIF.aux.xml
- Landsat2019_clip/LC08_L2SP_127058_20191016_20200825_02_T1_ST_URAD.TIF.vat.cpg
- Landsat2019_clip/LC08_L2SP_127058_20191016_20200825_02_T1_ST_URAD.TIF.vat.dbf
