# Supplementary material for: Detecting tropical peatland degradation: Combining remote sensing and organic geochemistry
Source: PLoS One. 2023 Mar 29;18(3):e0280187. doi: 10.1371/journal.pone.0280187 (PMC10057786; doi:10.1371/journal.pone.0280187)
Supplement: S2 File — (ZIP) [file pone.0280187.s002.zip › Brown et al_cores.xlsx]

## Sheet: Chloe Brown Malaysia_Summary
	core	section	depth	core description	ID	Depth (ft) Top	Depth (ft) Bottom	Job	Analysis	Sample	Qty - (mg)	KFID	S1 - (mg/g)	S2 - (mg/g)	PI	Tmax(°C)	TpkS2(°C)	S3CO - (mg/g)	S3'CO - (mg/g)	S3 - (mg/g)	S3' - (mg/g)	PC(%)	RC(%)	TOC(%)	HI	OICO	OI	pyroMINC(%)	oxiMINC(%)	MINC(%)		core
N03°41'41.9" E101°11'04.0"				Managed Forests (AGB (Mg/ha) range: 311 - 352)	MARINE2 METHOD = 200C, 25C PER MIN
Distance (m) from river = 1901.51	2		10-20	medium peat, with some undecompsed material, 2.5/1 5yr	Core 2 10-20cm			20180216	03.r00	C2 10-20	21.73	1581	0.49	216.87	0	395	437	17.54	26.4	72.79	39.4	21.34	32.9	54.24	400	32	134	1.64	0.03	1.67		2
Distance (m) from major canal = 326.07	2	2	50-60	medium peat, high undecompsed material, 2.5/2 5yr	Core 2 50-60cm			20180216	04.r00	C2 50-60	21.17	1581	0.46	167.15	0	396	438	31.37	21.5	74.63	42.9	17.75	33.87	51.62	324	61	145	1.63	0.03	1.66		2
	2		80-90	fine peat, high undecompsed material, 2.5/2 5yr*0.8 start of mix soft clay 6/1 5 yr banding clay	Core 2 80-90cm			20180216	05.r00	C2 80-90	19.54	1581	0.44	77.5	0.01	416	458	16.64	9.5	30.05	25.6	8.21	17.39	25.6	303	65	117	0.9	0.15	1.05		2
	2	3	1.00-1.10m	fine peat, 3/2 5yr	Core 2 1.0-1.10m			20180216	06.r00	C2 1.0-1.1	15.3	1581	0.54	30.38	0.02	412	454	12.48	11.6	25.49	25.5	4.04	14.36	18.4	165	68	139	0.94	0.15	1.1		2
	2		1.10-1.20m	fine peat, 3/2 5yr mix clay 5/1 5yr	Core 2 1.10-1.20m			20180216	07.r00	C2 1.1-1.2	21.59	1581	0.32	20.2	0.02	413	455	6.97	13.4	21.41	21.8	2.87	12.54	15.41	131	45	139	0.88	0.09	0.97		2
	2		1.40-1.50m	fine peatnd , 3/2 5yr mix clay 5/1 5yr and 6/1 5yr	Core 2 1.4-1.5m			20180216	08.r00	C2 1.4-1.5	15.31	1581	0.09	9.14	0.01	371	413	9.63	8.7	15.25	18.5	1.78	8.81	10.59	86	91	144	0.69	0.02	0.71		2
	2	5	2.00-2.10m	fine peatnd , 3/2 5yr mix clay 5/1 5yr and 6/1 5yr	Core 2 2.0-2.10m			20180216	09.r00	C2 2-2.10	15.66	1581	0.14	13.94	0.01	385	427	11	9.8	17.44	19	2.33	10.62	12.95	108	85	135	0.73	0.05	0.78		2
N03°41'37.4" E101°11'03.6"				Managed Forests (AGB (Mg/ha) range: 311 - 352)
Distance (m) from river = 2013.49	3		10-20cm	root structure, medium peat, wet colour 2.5/1 5yr	Core 3 10-20cm			20180216	10.r00	C3 10-20	15.61	1581	0.82	189.08	0	389	431	19.38	29.6	79.65	40.3	19.4	30.89	50.29	376	39	158	1.73	0.04	1.77		3
Distance (m) from major canal = 465.98	3	2	50-60cm	unstructed, with some undecompsed material 2.5/1 5yr	Core 3 50-60cm			20180216	11.r00	C3 50-60	16.6	1581	1.16	158.42	0.01	377	419	36.55	26.6	80.14	43.2	17.57	36.51	54.08	293	68	148	1.75	0.03	1.77		3
	3		80-90cm	fine peat, with some undecompsed material, 2.5/2 5yr	Core 3 80-90cm			20180216	13.r00	C3 80-90	15.49	1581	0.28	146.65	0	394	436	35.06	25.9	76.05	46.3	16.33	37.66	53.99	272	65	141	1.82	0.03	1.85		3
	3		1.00-1.10m	fine peat, with some undecompsed material, 3/3 5yr	Core 3 1.0-1.10m			20180216	29.r00	C3 1.0-1.10	10.15	1581	0.33	146.22	0	392	434	36.48	27.1	72.92	44.7	16.3	34.06	50.36	290	72	145	1.8	0.04	1.84		3
	3		1.40-1.50m	medium peat, root structure, 3/3 5yr	Core 3 1.4-1.5m			20180216	15.r00	C3 1.40-1.50	15.91	1581	0.18	100.08	0	389	431	35.98	23.5	57.91	36.7	11.95	33.19	45.14	222	80	128	1.5	0.07	1.58		3
	3		1.90-2m	fine peat, with some undecompsed material, 3/3 5yr - clay, 6/1 5YR	Core 3 1.90-2.0m			20180216	16r.r00	C3 1.90-2.0	15.91	1581	0.22	77.42	0	395	437	10.63	19	33.37	24.6	8.22	18.32	26.54	292	40	126	1.08	0.07	1.15		3
	3	5	2.00-2.10m	fine peat, with some undecompsed material, 3/3 5yr - clay, 6/1 5YR	Core 3 2.0-2.10m			20180216	17.r00	C3 2.0-2.10	16.67	1581	0.54	82.44	0.01	335	377	18.99	13	28.86	22.2	8.77	19.66	28.43	290	67	102	0.88	0.06	0.95		3
	3		2.40-2.50m	fine peat, with some undecompsed material, 3/3 5yr - clay, 4/1 5YR	Core 3 2.40-2.50m			20180216	18.r00	C3 2.40-2.50	16.28	1581	0.19	72.33	0	388	430	19.21	14.7	41.05	32.9	8.28	22.26	30.54	237	63	134	1.21	0.06	1.27		3
N03.70213° E101.13321°				Disturbed Forests (AGB (Mg/ha) range: 278 - 310)
Distance (m) from river = 3513.42	4		10-20cm	root structure, course peat, wet colour 2.5/1 5yr	Core 4 10-20cm			20180216	19.r00	C4 10-20	15.93	1581	0.23	182.32	0	396	438	18.48	27.7	79.01	46.9	18.69	32.35	51.04	357	36	155	1.87	0.04	1.91		4
Distance (m) from major canal = 82.22	4		40-50cm	medium peat, 3/2 5yr	C4 40-50			20180226	27.r00	C4 40-50	10.82	1581	0.26	194.01	0	393	435	32.49	24.6	70.89	51.3	19.98	34.58	54.56	356	60	130	1.93	0.06	1.99		4
	4		70-80cm	fine peat, with high undecompsed material, 3/2 5yr	Core 4 70-80cm			20180216	21.r00	C4 70-80	14.73	1581	0.38	155.78	0	387	429	36.62	26.1	76.25	45.5	17.17	36.51	53.68	290	68	142	1.8	0.01	1.81		4
	4		90cm-1m	medium peat, with some undecompsed material, 3/2 5yr	Core 4 90-1m			20180216	22.r00	C4 90-1.0	14.79	1581	0.24	156.01	0	386	428	32.96	23.7	72.16	40.7	16.86	35.66	52.52	297	63	137	1.62	0.03	1.64		4
	4		1.10-1.20m	medium peat, with some undecompsed material, 3/3 5yr - clay, 6/1 5YR	Core 4 1.10-1.20m			20180216	23.r00	C4 1.10-1.20	15.98	1581	0.4	73.95	0.01	391	433	13.76	30.3	42.99	32.9	8.58	23.63	32.21	230	43	133	1.55	0.1	1.65		4
N03.70590° E101.13511°				Disturbed Forests (AGB (Mg/ha) range: 278 - 310)
Distance (m) from river = 3084.26	5		10-20cm	root structure, course peat, wet colour 2.5/1 5yr	Core 5 10-20cm			20180216	25.r00	C5 10-20	10.9	1581	0.31	151.84	0	396	438	19.81	26.8	83.76	39.3	16.34	29.72	46.06	330	43	182	1.65	0.03	1.68		5
Distance (m) from major canal = 89.91	5	2	50-60cm	medium peat, with some undecompsed material, 3/ 5yr (2.5/1 banding)	Core 5 50-60cm			20180216	26.r00	C5 50-60	10.39	1581	0.4	129.27	0	387	429	18.37	46.2	80.25	47.5	14.73	34.74	49.47	261	37	162	2.29	0.08	2.36		5
	5		80-90cm	medi peat, , 3/ 5yr (2.5/1 banding), clay 5/2 5yr large woody root	Core 5 80-90cm			20180216	27.r00	C5 80-90	10.44	1581	0.35	27.2	0.01	404	446	17.18	9.6	27.6	22.8	3.98	15.86	19.84	137	87	139	0.83	0.06	0.89		5
	5	3	1.00-1.10m	medium peat, 3/ 5yr, clay 5/2 5y,fibrous	Core 5 1.0-1.10m			20180216	28.r00	C5 1.0-1.10	10.75	1581	0.26	27.83	0.01	384	426	21.47	14.8	30.17	25.4	4.39	18.6	22.99	121	93	131	1.01	0.03	1.04		5
				Disturbed Forests (AGB (Mg/ha) range: 278 - 310)
N03.69335° E101.13078°	8		10-20cm	course peat, with some undecompsed material, 2.5/2 5yr	Core 8 10-20cm			20180216	32r.r00	C8 10-20	10.82	1581	0.26	160.33	0	386	428	32.52	23.8	83.4	45.8	17.51	33.32	50.83	315	64	164	1.76	0.02	1.78		8
Distance (m) from river = 4523.22	8		30-40cm	medium peat, with some undecompsed material, 2.5/2 5yr with 3/2 yr5 banding	Core 8 30-40cm			20180216	33.r00	C8 30-40	10.23	1581	0.42	244.7	0	393	435	18.23	30.4	68.36	43.1	23.64	31.37	55.01	445	33	124	1.83	0.03	1.86		8
Distance (m) from major canal = 796.13	8	2	50-60cm	medium peat, with some undecompsed material, 2.5/2 5yr	Core 8 50-60cm			20180216	34.r00	C8 50-60	10.49	1581	0.33	139.23	0	386	428	36.69	28.1	73.59	46.4	15.77	35.52	51.29	271	72	143	1.87	0.03	1.9		8
	8		90cm-1m	medium peat, with some undecompsed material, 2.5/2 5yr	Core 8 90-1.0m			20180216	35.r00	C8 90-1.00m	10.22	1581	0.18	133.96	0	381	423	37.87	31.3	72.4	48	15.4	37.62	53.02	253	71	137	1.98	0.03	2.01		8
	8		1.30-1.40m	medium peat, with some undecompsed material, 2.5/2 5yr, woody roots	Core 8 1.30-1.40m			20180216	36.r00	C8 1.3-1.4m	9.34	1581	0.28	149.18	0	374	416	35.5	26.8	67.07	39.9	16.33	36.59	52.92	282	67	127	1.66	0.02	1.68		8
	8		1.80-1.90m	medium peat, with some undecompsed material, 2.5/2 5yr	Core 8 1.80-1.90m			20180216	37.r00	C8 1.8-1.90m	10.75	1581	0.28	144.53	0	377	419	35.25	24.1	67.84	40.6	15.9	37.05	52.95	273	67	128	1.62	0.04	1.67		8
	8	5	2.00-2.10m	transition zone, medium peat, with some undecompsed material, 2.5/2 5yr, clay 5/1 yr5	Core 8 2.00-2.10m			20180216	38.r00	C8 2.00-2.10	10.41	1581	0.66	88.3	0.01	377	419	24.81	18.7	40.68	28.7	9.96	23.64	33.6	263	74	121	1.18	0.08	1.26		8
	8		2.20-2.30m	medium peat, with some undecompsed material, 4/6 5yr	Core 8 2.20-2.30m			20180216	39.r00	C8 2.20-2.30	10.12	1581	0.32	123.66	0	335	377	29.33	22.4	30.04	25	12.85	29.76	42.61	290	69	70	1.16	0.06	1.23		8
	8		2.30-2.40m	transition zone, medium peat, with some undecompsed material, 2.5/2 5yr, clay 5/1 yr5 (majority)	Core 8 2.30-2.40m			20180216	40.r00	C8 2.30-2.40	10.48	1581	0.24	35.69	0.01	354	396	10.72	29.7	30.15	29.5	4.9	18.58	23.48	152	46	128	1.44	0.06	1.5		8
N03.69035° E101.12876°				Disturbed Forests (AGB (Mg/ha) range: 278 - 310)
Distance (m) from river = 4935.75	9		10-20cm	course peat, with some undecompsed material,rooty, 2.5/2 5yr	C9 10-20			20180222	02.r00	C9 10-20	10.53	1581	1.05	171.63	0.01	368	410	32.57	23	90.71	43	18.7	32.27	50.97	337	64	178	1.67	0.03	1.7		9
Distance (m) from major canal = 687.84	9		40-50cm	fine peat, with some undecompsed material, 2.5/1 5yr	C9 40-50			20180222	03.r00	C9 40-50	9.93	1581	0.49	199.94	0	390	432	28.69	23.1	72.72	45.3	20.34	34.86	55.2	362	52	132	1.73	0.02	1.75		9
	9		70-80cm	medium peat, with high undecompsed material, 2.5/1 5yr	C9 70-80			20180222	04.r00	C9 70-80	10.08	1581	0.44	158.12	0	387	429	35.15	27.5	81.69	48.5	17.48	37.24	54.72	289	64	149	1.91	0.07	1.98		9
	9		1.20-1.30m	medium peat, with high undecompsed material, 3/3 5yr	C9 1.20-1.30			20180222	05.r00	C9 1.20-1.30	10.18	1581	0.16	157.93	0	382	424	35.76	27.3	72.88	49.1	17.23	36.98	54.21	291	66	134	1.92	0.01	1.94		9
	9	4	1.50-1.60m	medium peat, 3/3 5yr -> 3/4 5yr	C9 1.50-1.60			20180222	06.r00	C9 1.50-1.60	10.69	1581	0.27	149.5	0	377	419	34.87	25.9	73.65	42.6	16.49	37.22	53.71	278	65	137	1.72	0.03	1.74		9
	9		1.80-1.90m	fine peat, with some undecompsed material, 3/4 5yr	C9 1.80-1.90			20180222	07.r00	C9 1.80-1.90	11.06	1581	0.23	144.75	0	371	413	35.18	26.8	71.73	44.5	16.07	37.96	54.03	268	65	133	1.79	0.02	1.81		9
	9		2.10-2.20m	fine peat, with some undecompsed material, mix 3/4 5yr and 3/2 very fibrous	C9 2.10-2.20			20180222	08.r00	C9 2.10-2.20	10.62	1581	0.32	166.3	0	338	380	32.12	22.6	66.11	40.7	17.49	34.72	52.21	319	62	127	1.59	0.12	1.72		9
	9		2.30-2.40m	erosional boundary at approx. 2.35mclay - fine peat, with some undecompsed material, mix 3/4 5yr and 3/2 very fibrous	C9 2.30-2.40			20180222	09.r00	C9 2.30-2.40	10.93	1581	0.21	136.57	0	324	366	33.3	23.6	58.07	40.8	14.87	33.26	48.13	284	69	121	1.62	0.06	1.68		9
N03.42748° E101.33550°				Fire Affected (AGB (Mg/ha) range: 241 - 277)
Distance (m) from river = 6260.24	10		10-20cm	course peat, with some undecompsed material, 2.5/2 5yr	C10 10-20			20180222	10.r00	C10 10-20	10.36	1581	0.67	176.34	0	394	436	16.7	41.2	73.31	43	18.29	33.71	52	339	32	141	2.06	0.03	2.09		10
Distance (m) from major canal = 43.44	10		30-40cm	course peat, with high undecompsed material, 2.5/2 5yr	C10 30-40			20180222	11.r00	C10 30-40	11.22	1581	0.25	138.67	0	386	428	35.49	27.2	73.87	46.7	15.65	35.31	50.96	272	70	145	1.86	0.04	1.89		10
	10		60-70cm	medium peat, with some undecompsed material, 2.5/2 5yr	C10 60-70			20180222	13.r00	C10 60-70	10.91	1581	0.23	140.71	0	385	427	36.44	28.3	76.71	44.1	15.96	36.92	52.88	266	69	145	1.81	0.07	1.88		10
	10	4	1.50-1.60cm	fine peat, with high undecompsed material, 2.5/2 5yr	C10 1.50-1.6			20180222	14.r00	C10 1.50-1.6	10.72	1581	0.54	161.8	0	384	426	34.61	26.7	68.64	39.8	17.4	34.53	51.93	312	67	132	1.66	0.02	1.68		10
	10		2.10-2.20m	fine peat, with high undecompsed material, 3/3 5yr	C10 2.10-2.2			20180222	15.r00	C10 2.10-2.2	9.95	1581	0.17	124.53	0	383	425	34.9	27.5	56.04	37.5	13.96	32.81	46.77	266	75	120	1.61	0.02	1.63		10
	10	6	2.50-2.60m	mix clay 5/1yr5 and fine peat, with high undecompsed material, 3/3 5yr	C10 2.50-2.6			20180222	16.r00	C10 2.50-2.6	11.74	1581	0.08	31.72	0	392	434	6.19	14.1	17.31	14.2	3.68	10.27	13.95	227	44	124	0.69	0.03	0.72		10
	10		2.60-2.70m	*2.60-70cm treansition to mangrove clay, 2.70-2.290m organic rich clay, 2.90-3m peaty clay	C10 2.60-2.7			20180222	17.r00	C10 2.60-2.7	10.74	1581	0.16	16.13	0.01	404	446	6.21	7.1	11.01	10.8	2.07	6.3	8.37	193	74	132	0.45	0.04	0.48		10
	10		2.90-3m	mix clay 5/1yr5 and fine peat, with high undecompsed material, 3/3 5yr	C10 2.90-3.0			20180222	18.r00	C10 2.90-3.0	11.09	1581	0.22	25.24	0.01	391	433	15.25	12.1	20.83	19.1	3.59	13.81	17.4	145	88	120	0.78	0.02	0.8		10
N03.42856° E101.33530°				Fire Affected (AGB (Mg/ha) range: 241 - 277)
Distance (m) from river = 6446.57	11		10-20cm	medium peat,some undecompsed material, 3/3 5yr	C11 10-20			20180222	19.r00	C11 10-20	10.94	1581	2.26	215.21	0.01	374	416	15.13	40.1	68.97	39.7	21.44	31.65	53.09	405	28	130	1.94	0	1.95		11
Distance (m) from major canal = 93.31	11		30-40cm	medium peat, with high undecompsed material, 2.5/2 5yr	C11 30-40			20180222	20.r00	C11 30-40	10.75	1581	0.31	139.51	0	382	424	37.91	28.6	76.01	47.3	15.92	35.93	51.85	269	73	147	1.9	0.02	1.93		11
	11		60-70cm	medium peat, with high undecompsed material, 2.5/2 5yr	C11 60-70			20180222	21.r00	C11 60-70	10.59	1581	0.38	152	0	384	426	37.99	28.3	73.11	39.7	16.88	36.97	53.85	282	71	136	1.69	0.01	1.7		11
	11		1.20-1.30m	medium peat, with high undecompsed material, 3/3 5yr	C11 1.20-1.3			20180222	22.r00	C11 1.20-1.3	10.81	1581	0.27	147.22	0	381	423	38.37	30	72.05	39.6	16.49	37.3	53.79	274	71	134	1.72	0.04	1.76		11
	11	4	1.50-1.60m	medium peat, some undecompsed material, 2.5/2 5yr	C11 1.50-1.6			20180222	24.r00	C11 1.50-1.6	10.46	1581	0.22	151.23	0	377	419	37.51	28.4	72.99	43.4	16.78	35.13	51.91	291	72	141	1.79	0.03	1.83		11
	11	5	2.00-2.10m	medium peat, some undecompsed material, 2.5/2 5yr	C11 2.0-2.10			20180222	25.r00	C11 2.0-2.10	10.59	1581	0.25	157.08	0	380	422	35.28	26.4	68.07	40.6	16.99	35.1	52.09	302	68	131	1.67	0.03	1.7		11
	11		2.40-2.50m	fine peat, some undecompsed material, 2.5/2 5yr	C11 2.40-2.5			20180222	26.r00	C11 2.40-2.5	10.58	1581	0.28	134.26	0	376	418	42.41	32.4	64.74	38.2	15.44	37.47	52.91	254	80	122	1.74	0.03	1.77		11
	11		2.90-3m	medium peat, some undecompsed material, 2.5/2 5yr - 4/6 5yr banding	C11 2.90-3.0			20180222	27.r00	C11 2.90-3.0	10.31	1581	0.27	149.34	0	370	412	39.5	29.1	54.14	35.1	16.21	35.87	52.08	287	76	104	1.58	0.02	1.6		11
N03.54269° E101.34423°				Central Forests (AGB (Mg/ha) range: 353 - 600)
Distance (m) from river = 119.52	12		10-20cm	course peat, with some undecompsed material, 3/2 5yr	C12 10-20			20180226	04.r00	C12 10-20	10.15	1581	0.39	201.3	0	393	435	16.87	24.1	53.77	34.9	19.45	22.93	42.38	475	40	127	1.47	0.08	1.55		12
Distance (m) from major canal = 119.81	12		30-40cm	medium peat, with some undecompsed material, 3/2 5yr	C12 30-40			20180226	05.r00	C12 30-40	10.4	1581	0.3	172.48	0	390	432	16.09	37.3	64.32	36.8	17.58	29.99	47.57	363	34	135	1.8	0.03	1.83		12
	12		60-70cm	medium peat, with high undecompsed material, 3/3 5yr	C12 60-70			20180226	06.r00	C12 60-70	11.02	1581	0.36	175.25	0	383	425	32.6	24.9	63.13	38.3	18.23	32.24	50.47	347	65	125	1.58	0.02	1.6		12
	12		1.10-1.20m	medium peat, with some undecompsed material, 3/2 5yr	C12 1.0-1.10			20180226	07.r00	C12 1.0-1.10	10.28	1581	0.34	169.83	0	380	422	34.25	24.7	60.54	37	17.77	32.99	50.76	335	67	119	1.54	0.03	1.57		12
	12		1.40-1.50m	fine peat, with some undecompsed material, 3/2 5yr	C12 1.40-1.50			20180226	08.r00	C12 1.40-1.5	10.63	1581	0.27	163.89	0	386	428	34.5	24.4	61.51	38.6	17.3	33.16	50.46	325	68	122	1.58	0.06	1.63		12
	12		1.70-1.80	mix peat, high undecompsed material, 3/2 5yr - 4/6 5yr banding	C12 1.70-1.80			20180226	09.r00	C12 1.70-1.8	10.62	1581	0.27	190.25	0	382	424	33.61	22.9	56.17	35.8	19.28	32.05	51.33	371	65	109	1.47	0.03	1.5		12
	12		2.30-2.40m	fine peat, high undecompsed material, 3/2 5yr	C12 2.30-2.40			20180226	10.r00	C12 2.30-2.4	10.76	1581	0.41	183.7	0	385	427	33.06	22.2	59.06	37.3	18.78	31.93	50.71	362	65	116	1.49	0.02	1.51		12
	12		2.60-2.70m	fine peat, with some undecompsed material, 3/2 5yr, clay banding at 65cm 5/1 5yr	C12 2.60-2.70			20180226	11.r00	C12 2.60-2.7	10.77	1581	0.56	126.35	0	381	423	19.36	13.9	31.19	22.5	12.51	18.82	31.33	403	62	100	0.91	0.13	1.04		12
N03.54104° E101.31934°				Central Forests (AGB (Mg/ha) range: 353 - 600)
Distance (m) from river = 110.19	13		10-20cm	medium peat, with some undecompsed material, 2.5/2 5yr	C13 10-20			20180226	12.r00	C13 10-20	10.54	1581	1.54	189.94	0.01	371	413	27.77	21.8	77.99	35.3	19.68	30.76	50.44	377	55	155	1.43	0.04	1.47		13
Distance (m) from major canal = 1015.09	13		40-50cm	medium peat, with some undecompsed material, 2.5/2 5yr	C13 40-50			20180226	13.r00	C13 40-50	10.99	1581	0.9	163.38	0.01	365	407	32.39	24	78.02	36.1	17.67	33.36	51.03	320	63	153	1.5	0.03	1.53		13
	13		70-80cm	medium peat, with some undecompsed material, 2.5/2 5yr	C13 70-80			20180226	15.r00	C13 70-80	10.23	1581	0.57	167.53	0	363	405	31.69	23.4	68.54	33.5	17.68	33.55	51.23	327	62	134	1.42	0.04	1.45		13
	13		1.10-1.20m	medium peat, high undecompsed material, 2.5/2 5yr	C13 1.10-1.20			20180226	16.r00	C13 1.10-1.2	10.76	1581	0.52	158.85	0	382	424	34.97	28.1	72.45	41.3	17.3	35.65	52.95	300	66	137	1.73	0.02	1.75		13
	13		1.60-1.70	medium peat, with some undecompsed material, 2.5/2 5yr	C13 1.60-1.70			20180226	17.r00	C13 1.60-1.7	10.59	1581	0.71	181.39	0	380	422	29.37	23.9	74.29	46.4	18.91	32.9	51.81	350	57	143	1.78	0.03	1.8		13
	13		1.90-2m	fine peat, with some undecompsed material, 2.5/2 5yr	C13 1.90-2			20180226	18.r00	C13 1.90-2.0	10.86	1581	0.49	176.71	0	381	423	32.14	25.5	69.14	37.9	18.52	38.24	56.76	311	57	122	1.58	0.02	1.6		13
	13		2.20-2.30m	medium peat, high undecompsed material, 2.5/2 5yr*did not hit clay	C13 2.2-2.30			20180226	19.r00	C13 2.20-2.3	10.71	1581	0.27	163.75	0	379	421	36.51	29.3	68.85	43.6	17.68	35.68	53.36	307	68	129	1.82	0.06	1.88		13
N03.50656° E101.27104°				Central Forests (AGB (Mg/ha) range: 353 - 600)
Distance (m) from river = 103.73	14		10-20cm	medium peat, with some undecompsed material, 2.5/2 5yr	C14 10-20			20180226	20.r00	C14 10-20	11.07	1581	0.43	165.75	0	396	438	36.15	25.5	73.29	41.4	17.89	32.96	50.85	326	71	144	1.68	0.02	1.7		14
Distance (m) from major canal = 247.68	14		30-40cm	medium peat, high undecompsed material, 2.5/2 5yr	C14 30-40			20180226	21.r00	C14 30-40	10.24	1581	0.34	177.76	0	392	434	17.56	44.4	67.47	39.5	18.33	34.29	52.62	338	33	128	2.03	0.03	2.06		14
	14		60-70cm	medium peat, with some undecompsed material, 2.5/2 5yr	C14 60-70			20180226	22.r00	C14 60-70	10.35	1581	0.4	185.75	0	391	433	33.25	23.2	61.24	37	19.04	31.99	51.03	364	65	120	1.51	0.05	1.56		14
	14	3	1.00-1.10m	fine peat, with some undecompsed material, 2.5/2 5yr	C14 1.0-1.10			20180226	23r.r00	C14 1.0-1.10	10.63	1581	0.52	193.41	0	392	434	18.51	23.8	40.94	30	18.52	24.79	43.31	447	43	95	1.33	0.03	1.36		14
	14		1.20-1.30m	fine peat, with some undecompsed material, 2.5/2 5yr - 2.5/1 5yr bAND	C14 1.20-1.30			20180226	24.r00	C14 1.20-1.3	10.53	1581	0.63	163.88	0	389	431	16.01	19.3	37.64	29.8	15.78	22.53	38.31	428	42	98	1.23	0.09	1.31		14
	14		1.40-1.50m	fine pear, 2,5/2 5yr, 40-50cm clay transition 5/1 5yr	C14 1.40-1.5			20180226	25.r00	C14 1.40-1.5	10.67	1581	0.35	50.17	0.01	410	452	7.17	17.8	24.81	23.3	5.56	15.32	20.88	240	34	119	1.02	0.11	1.13		14
	CORE 3 LEAVES				CORE 3 LEAVES			20180301	08.r00	C3 leaves	10.37	1377	3.31	190.26	0.02	331	372	18.49	22.9	68.58	28.3	19.22	22.93	42.15	451	44	163	1.26	0.05	1.31		CORE 3 LEAVES
	CORE 4 LEAVES				CORE 4 LEAVES			20180301	09.r00	C4 leaves	10.26	1377	0.86	193.54	0	335	376	15.32	23	62.53	29.7	18.99	19.1	38.09	508	40	164	1.3	0.02	1.32		CORE 4 LEAVES
	CORE 5 LEAVES				CORE 5 LEAVES			20180301	10.r00	C5 leaves	10.66	1377	2.39	183.38	0.01	327	368	30.96	6.7	72.87	39.4	18.88	20.37	39.25	467	79	186	1.22	0.06	1.28		CORE 5 LEAVES
	CORE 8 LEAVES				CORE 8 LEAVES			20180301	11.r00	C8 leaves	10.19	1377	0.4	194.56	0	327	368	17.85	25.8	64.68	38.5	19.26	24.39	43.65	446	41	148	1.6	0.06	1.66		CORE 8 LEAVES
	CORE 9 LEAVES				CORE 9 LEAVES			20180301	12r.r00	C9 leaves	10.24	1377	0.44	166.61	0	326	367	19.74	20.1	81.49	38.9	17.36	22.94	40.3	413	49	202	1.49	0.03	1.52		CORE 9 LEAVES
	CORE 10 LEAVES				CORE 10 LEAVES			20180301	13.r00	C10 leaves	10.02	1377	1.24	134.57	0.01	329	370	28.13	16.1	81.69	35.9	15.05	24.22	39.27	343	72	208	1.32	0.04	1.36		CORE 10 LEAVES
	CORE 11 LEAVES				CORE 11 LEAVES			20180301	14.r00	C11 leaves	10.63	1377	1.05	121.46	0.01	316	357	17.02	32.8	79.92	35.2	13.78	24.4	38.18	318	45	209	1.66	0.06	1.72		CORE 11 LEAVES
	CORE 12 LEAVES				CORE 12 LEAVES			20180301	15.r00	C12 leaves	10.47	1377	1.62	132.06	0.01	317	358	29.91	16.3	83.18	41.7	15	23.5	38.5	343	78	216	1.49	0.03	1.52		CORE 12 LEAVES
	CORE 13 LEAVES				CORE 13 LEAVES			20180301	16.r00	C13 leaves	10.66	1377	1.54	161.03	0.01	334	375	19.23	25.4	75.61	35.2	16.92	23.57	40.49	398	47	187	1.5	0.02	1.53		CORE 13 LEAVES
	CORE 14 LEAVES				CORE 14 LEAVES			20180301	17.r00	C14 leaves	10.49	1377	1.16	169.62	0.01	329	370	16.88	24.1	71.11	30.1	17.35	20.12	37.47	453	45	190	1.34	0.01	1.35		CORE 14 LEAVES

## Sheet: R & I Index
Sample	Node Area (Raw)				Sum of Nodes	Relative area %				SOM Indices
	A1	A2	A3	A4		A1	A2	A3	A4	I Index	R Index
																							0.5	0
																							0.5	0.1
Core 2 10-20cm	4.02273e+06	6.36315e+06	11876993	7669730	29932601	13.4393	21.2583	39.6791	25.6233	-0.0582633	0.653025												0.5	0.2
Core 2 50-60cm	3643618	4.91491e+06	8.33447e+06	5.60829e+06	2.25013e+07	16.1929	21.8428	37.04	24.9243	0.0115212	0.619643												0.5	0.28
Core 2 80-90cm	1.305e+06	1.89632e+06	3294349	3194889	9690549	13.4667	19.5687	33.9955	32.9691	-0.0124417	0.669646												0.5	0.28
Core 2 1.0-1.10m	522492	542322	945137	1.04149e+06	3.05144e+06	17.1228	17.7727	30.9735	34.1311	0.0517794	0.651045												1	0.28
Core 2 1.10-1.20m	512220	503724	838576	1006992	2.86151e+06	17.9003	17.6034	29.3053	35.1909	0.0833275	0.644962												1.5	0.28
Core 2 1.4-1.5m	218708	245736	294334	194492	953269	22.9429	25.7782	30.8762	20.4026	0.198093	0.512789												0	0.28
Core 2 2.0-2.10m	287401	351398	458158	355896	1452852	19.7818	24.1867	31.535	24.4964	0.144349	0.560314												0	0.55
Core 3 10-20cm	3.28307e+06	4.22856e+06	6.80078e+06	4.49526e+06	18807665	17.456	22.4832	36.1596	23.9012	0.0431753	0.600608												0.28	0.75
Core 3 50-60cm	3593051	3.98084e+06	5604513	3634723	1.68131e+07	21.3705	23.677	33.3341	21.6184	0.130781	0.549525												0.55	0.75
Core 3 80-90cm	2276063	3234431	5.10402e+06	3.8389e+06	14453414	15.7476	22.3783	35.3136	26.5605	0.0332785	0.618741												0	0.28
Core 3 1.0-1.10m	1637434	2198092	3283928	2349553	9469007	17.2926	23.2135	34.6808	24.8131	0.0674313	0.594939												0.025	0.28
Core 3 1.4-1.5m	1656575	2468346	3.36114e+06	2.66073e+06	10146789	16.3261	24.3264	33.1252	26.2224	0.088929	0.593475												0.75	0.28
Core 3 1.90-2.0m	1201427	1.98295e+06	2668816	2.0273e+06	7880493	15.2456	25.1628	33.8661	25.7255	0.0767063	0.595916												0	0.55
Core 3 2.0-2.10m	1707536	2890367	2597059	1.62079e+06	8.81576e+06	19.3691	32.7864	29.4593	18.3852	0.248078	0.478445												0.025	0.55
Core 3 2.40-2.50m	1.23045e+06	2019003	2.39857e+06	1885950	7533976	16.332	26.7986	31.8367	25.0326	0.131858	0.568693												0.75	0.55
Core 4 10-20cm	2923429	4037319	6898034	4.59919e+06	1.8458e+07	15.8383	21.873	37.3716	24.9171	0.00393058	0.622887												0.5	0.9
Core 4 40-50cm	1969193	2965933	5.22971e+06	3193816	1.33586e+07	14.741	22.2023	39.1485	23.9082	-0.0251792	0.630567												-0.5	0.9
Core 4 70-80cm	2380054	3.34276e+06	5284991	3605711	1.46135e+07	16.2867	22.8744	36.1651	24.6738	0.0345653	0.608389												-0.5	0.55
Core 4 90-1m	2455557	3.64852e+06	5.14406e+06	3431368	14679507	16.7278	24.8545	35.0425	23.3752	0.074314	0.584177												0.55	0.55
Core 4 1.10-1.20m	1517639	1.7781e+06	2.43429e+06	1.84794e+06	7.57798e+06	20.027	23.4641	32.1233	24.3857	0.13158	0.565089													0.55
Core 5 10-20cm	2.03803e+06	2.40172e+06	3.50263e+06	2.60887e+06	10551251	19.3155	22.7624	33.1964	24.7257	0.102964	0.579221												0	0.55
Core 5 50-60cm	1778287	2.01674e+06	2.76517e+06	2.02236e+06	8.58256e+06	20.7198	23.4981	32.2185	23.5636	0.137492	0.557821												0.025	0.55
Core 5 80-90cm	394149	380586	532395	573196	1.88033e+06	20.9617	20.2404	28.314	30.4839	0.162919	0.587979												0.75	0.55
Core 5 1.0-1.10m	500211	459100	572530	439180	1.97102e+06	25.3783	23.2925	29.0474	22.2818	0.224161	0.513292												-0.5	0.55
Core 8 10-20cm	1.97798e+06	2775104	3844588	2454111	1.10518e+07	17.8974	25.11	34.787	22.2056	0.0921254	0.569926												0.5	0.55
Core 8 30-40cm	2.16779e+06	3.41589e+06	6408075	3.93205e+06	1.59238e+07	13.6135	21.4515	40.2421	24.6929	-0.0598064	0.64935												0.5	0.9
Core 8 50-60cm	1.87013e+06	2209212	3.12916e+06	2113109	9321609	20.0623	23.6999	33.5689	22.6689	0.115163	0.562378												0.5	0.55
Core 8 90-1.0m	1588467	2253519	2921456	1.96746e+06	8.7309e+06	18.1936	25.8108	33.4611	22.5345	0.118956	0.559956
Core 8 1.30-1.40m	1.80181e+06	2561262	2.72063e+06	1804479	8888178	20.2719	28.8165	30.6096	20.302	0.205122	0.509116
Core 8 1.80-1.90m	1840026	2.65295e+06	3.18224e+06	2228813	9904038	18.5785	26.7866	32.1308	22.5041	0.149801	0.546349
Core 8 2.00-2.10m	1.31449e+06	1548617	1793351	1.26009e+06	5916546	22.2171	26.1743	30.3108	21.2977	0.203172	0.516085
Core 8 2.20-2.30m	2272082	3028836	1.78972e+06	904779	7.99541e+06	28.4173	37.8822	22.3843	11.3162	0.471567	0.337005
Core 8 2.30-2.40m	703248	661932	658526	417090	2440798	28.8122	27.1195	26.98	17.0883	0.316617	0.440683
C9 10-20	2.4166e+06	3193753	3916039	2.02324e+06	11549634	20.9236	27.6524	33.9062	17.5178	0.156144	0.514239
C9 40-50	1859370	2923457	4.85162e+06	2.99874e+06	12633189	14.7181	23.1411	38.4038	23.737	-0.00620242	0.621408
C9 70-80	1.81847e+06	2.40564e+06	3.57364e+06	2361852	1.01596e+07	17.899	23.6785	35.175	23.2475	0.0726239	0.584225
C9 1.20-1.30	1752148	2.68511e+06	3.57809e+06	2213547	10228897	17.1294	26.2503	34.9802	21.6401	0.0934639	0.566203
C9 1.50-1.60	1.91653e+06	2.74133e+06	3315160	2.20357e+06	1.01766e+07	18.8327	26.9376	32.5763	21.6533	0.147682	0.542296
C9 1.80-1.90	1.88168e+06	3040481	3198813	2.07051e+06	10191480	18.4632	29.8336	31.3871	20.3161	0.187167	0.517032
C9 2.10-2.20	2.07319e+06	3.45555e+06	3477548	2.236e+06	1.12423e+07	18.441	30.7371	30.9328	19.8892	0.201353	0.508219
C9 2.30-2.40	1886201	3002378	2.81311e+06	1805103	9.5068e+06	19.8406	31.5814	29.5906	18.9875	0.239995	0.485781
C10 10-20	2380380	2.69665e+06	4.0301e+06	2542178	11649311	20.4337	23.1486	34.5952	21.8226	0.100293	0.564178
C10 30-40	1.90769e+06	2382847	3.34636e+06	2.27187e+06	9.90876e+06	19.2526	24.0479	33.7717	22.9279	0.10794	0.566996
C10 60-70	1765940	2.34116e+06	3330479	2338121	9.7757e+06	18.0646	23.9488	34.0689	23.9177	0.0910289	0.579866
C10 1.50-1.6	2245114	2764085	3.67027e+06	2.37717e+06	11056641	20.3056	24.9993	33.1952	21.4999	0.13507	0.546951
C10 2.10-2.2	1.5788e+06	2035214	2.56212e+06	1.72185e+06	7.89798e+06	19.9899	25.7688	32.4402	21.8011	0.14939	0.542413
C10 2.50-2.6	498484	609422	765996	538266	2412169	20.6654	25.2645	31.7555	22.3146	0.160277	0.540701
C10 2.60-2.7	205545	245150	372855	334694	1158245	17.7462	21.1657	32.1914	28.8967	0.0823433	0.610881
C10 2.90-3.0	435547	423310	545962	432804	1837624	23.7016	23.0358	29.7102	23.5524	0.196758	0.532626
C11 10-20	2902769	3674477	5643850	2878171	15099267	19.2246	24.3355	37.3783	19.0617	0.0664686	0.5644
C11 30-40	1.97454e+06	2293363	3219292	2.07103e+06	9558221	20.658	23.9936	33.6809	21.6675	0.122454	0.553484
C11 60-70	1997989	2.56266e+06	3332582	2364917	1.02582e+07	19.4771	24.9817	32.4872	23.054	0.136246	0.555412
C11 1.20-1.3	1874109	2.63211e+06	3299050	2.33024e+06	10135511	18.4905	25.9692	32.5494	22.9909	0.135424	0.555403
C11 1.50-1.6	1910456	2.68005e+06	3.25055e+06	2.22957e+06	1.00706e+07	18.9706	26.6126	32.2775	22.1393	0.149905	0.544168
C11 2.0-2.10	2.03117e+06	2.82815e+06	3419826	2310167	10589304	19.1813	26.7076	32.2951	21.816	0.152571	0.541111
C11 2.40-2.5	1.72599e+06	2407801	2.91554e+06	2.00477e+06	9.05409e+06	19.0631	26.5935	32.2013	22.1421	0.15163	0.543434
C11 2.90-3.0	1.89525e+06	2.9735e+06	3080670	1857724	9807150	19.3252	30.3198	31.4125	18.9425	0.198773	0.50355
C12 10-20	1884605	2880792	5.02877e+06	3.20558e+06	12999744	14.4972	22.1604	38.6836	24.6588	-0.0233628	0.633424
C12 30-40	2145260	2967586	3.78272e+06	2521465	1.1417e+07	18.79	25.9926	33.1322	22.0851	0.130859	0.552174
C12 60-70	2.18635e+06	3.16106e+06	4273041	2.67095e+06	1.22914e+07	17.7876	25.7177	34.7645	21.7302	0.0974063	0.564947
C12 1.0-1.10	1976512	3054811	3760898	2.32398e+06	1.11162e+07	17.7805	27.4807	33.8326	20.9062	0.126391	0.547388
C12 1.40-1.50	1809995	2827259	3943609	2.50822e+06	1.10891e+07	16.3223	25.4959	35.563	22.6188	0.070367	0.581818
C12 1.70-1.80	2089060	3469337	4590194	2700307	12848898	16.2587	27.001	35.7244	21.0159	0.0831185	0.567403
C12 2.30-2.40	2.23727e+06	3.28736e+06	4365388	2.69147e+06	1.25815e+07	17.7823	26.1285	34.6969	21.3923	0.10228	0.560892
C12 2.60-2.70	1703873	2256468	2.88418e+06	1.85212e+06	8696643	19.5923	25.9464	33.1643	21.2969	0.13771	0.544613
C13 10-20	2.93157e+06	3409610	4115323	2359960	1.28165e+07	22.8735	26.6034	32.1097	18.4135	0.187766	0.505232
C13 40-50	2558673	3289072	3.49089e+06	2132546	1.14712e+07	22.3052	28.6725	30.4318	18.5905	0.224053	0.490223
C13 70-80	2.38939e+06	3181995	3245539	2.11134e+06	10928266	21.8643	29.1171	29.6986	19.32	0.234677	0.490186
C13 1.10-1.20	2189056	2692771	3560406	2.45493e+06	1.08972e+07	20.0883	24.7108	32.6728	22.5281	0.137083	0.552009
C13 1.60-1.70	2453183	3.02044e+06	4.18583e+06	2589745	12249198	20.0273	24.6583	34.1722	21.1422	0.116494	0.553144
C13 1.90-2	2.27857e+06	3.22678e+06	4.09279e+06	2624909	1.22231e+07	18.6416	26.3992	33.4842	21.4751	0.128765	0.549593
C13 2.2-2.30	1.92632e+06	3.1145e+06	3.68282e+06	2.43858e+06	11162228	17.2575	27.9022	32.9936	21.8467	0.136321	0.548403
C14 10-20	1967120	2.52289e+06	4.25701e+06	2.94044e+06	1.16875e+07	16.831	21.5863	36.4238	25.1589	0.0231423	0.615827
C14 30-40	1.8561e+06	2702269	4.21249e+06	2816024	11586882	16.019	23.3218	36.3557	24.3036	0.0342704	0.606592
C14 60-70	1.94921e+06	2.88199e+06	4476747	2930006	12237956	15.9276	23.5496	36.5808	23.942	0.0330927	0.605228
C14 1.0-1.10	2.36075e+06	3147498	4688119	2918726	1.31151e+07	18.0003	23.999	35.746	22.2547	0.0700151	0.580007
C14 1.20-1.30	2.00056e+06	2564144	3829985	2.63353e+06	11028228	18.1404	23.2507	34.7289	23.8799	0.076216	0.586089
C14 1.40-1.5	653648	823648	1061628	937130	3476053	18.8043	23.6949	30.5412	26.9596	0.143495	0.575008
C3 leaves	4298724	4919222	3440146	1.98197e+06	1.46401e+07	29.3627	33.6011	23.4982	13.538	0.428057	0.370362
C4 leaves	4.44578e+06	5565854	2962065	1573398	1.45471e+07	30.5613	38.2609	20.3619	10.8159	0.52891	0.311778
C5 leaves	4643320	4.45239e+06	3205597	2.1421e+06	14443408	32.1484	30.8264	22.1942	14.831	0.452928	0.370252
C8 leaves	3763713	4734089	3.84684e+06	2.14393e+06	14488571	25.9771	32.6746	26.5508	14.7974	0.344203	0.413482
C9 leaves	3445849	4.17103e+06	2880190	1.98455e+06	12481620	27.6074	33.4174	23.0755	15.8998	0.422356	0.389752
C10 leaves	3.30558e+06	3254702	2110162	1.26928e+06	9939726	33.2562	32.7444	21.2296	12.7698	0.492607	0.339994
C11 leaves	3.72008e+06	3113691	1.6775e+06	1.00115e+06	9.51242e+06	39.1076	32.7329	17.6349	10.5246	0.609997	0.281595
C12 leaves	3619805	3.55821e+06	1949956	1.09034e+06	10218313	35.4247	34.8219	19.083	10.6705	0.56598	0.297534
C13 leaves	3.60061e+06	4.16985e+06	2953501	1.91792e+06	1.26419e+07	28.4816	32.9844	23.3628	15.1712	0.420109	0.38534
C14 leaves	4261423	4.60382e+06	2.69661e+06	1.50377e+06	1.30656e+07	32.6155	35.2361	20.639	11.5094	0.516872	0.321484
