# Supplementary material for: Detecting tropical peatland degradation: Combining remote sensing and organic geochemistry
Source: PLoS One. 2023 Mar 29;18(3):e0280187. doi: 10.1371/journal.pone.0280187 (PMC10057786; doi:10.1371/journal.pone.0280187)
Supplement: S2 File — (ZIP) [file pone.0280187.s002.zip › Landsat2010_clip/LT05_L2SP_127058_20100209_20200824_02_T1_QA_PIXEL.tfw]

30.0000000000
0.0000000000
0.0000000000
-30.0000000000
723529.1409549411
412949.5994980854
