# Supplementary material for: Detecting tropical peatland degradation: Combining remote sensing and organic geochemistry
Source: PLoS One. 2023 Mar 29;18(3):e0280187. doi: 10.1371/journal.pone.0280187 (PMC10057786; doi:10.1371/journal.pone.0280187)
Supplement: S2 File — (ZIP) [file pone.0280187.s002.zip › Landsat2010_clip/LT05_L2SP_127058_20100209_20200824_02_T1_SR_ATMOS_OPACITY.TIF.aux.xml]

<PAMDataset>
  <PAMRasterBand band="1">
    <Histograms>
      <HistItem>
        <HistMin>208</HistMin>
        <HistMax>503</HistMax>
        <BucketCount>256</BucketCount>
        <IncludeOutOfRange>1</IncludeOutOfRange>
        <Approximate>0</Approximate>
        <HistCounts>12|22|32|40|49|61|160|95|107|116|121|123|285|150|150|157|157|165|170|344|187|186|192|196|210|431|218|225|236|239|244|534|314|339|370|383|395|472|1078|479|498|549|761|951|2418|1413|1965|1722|1752|1805|2019|4759|1853|2050|2375|2268|2223|4786|2213|1796|1617|1533|1489|2813|1351|1373|1430|1372|1232|1207|2224|1113|1122|1118|1159|1218|2695|1595|1752|1845|2076|2596|6194|3909|4817|5240|6178|6680|7014|14546|7411|7353|7017|7162|6937|15754|8462|8852|10616|10673|11356|12784|25874|11945|11095|10847|11032|12180|28596|13625|14757|16381|17139|16725|34711|15454|14980|15546|14203|13068|12339|22206|10178|9529|9795|7979|7237|11547|5404|5334|5163|5227|5604|10203|4295|3805|3675|3523|3458|3249|6373|3134|3083|3070|2991|2982|5791|2833|2825|2840|2849|2778|2850|5707|2992|2999|2912|3039|2971|6432|3197|3214|3275|3296|3428|7314|3936|4184|4182|4362|4482|4609|9531|4917|5007|4934|5073|4903|9728|4849|4792|5090|5834|6443|12924|6437|6699|6942|7105|7342|8619|17422|9659|10422|9786|11113|10538|22913|11014|11124|13295|17584|23765|18970|41772|22027|18446|21338|18009|12526|22231|10381|11144|10309|9241|9040|18481|10129|10275|11432|10178|10665|10270|21551|8900|6195|4027|2084|1625|3324|1499|1489|1458|1480|1325|2469|1369|998|729|962|298|262|501|241|204|184|163|136|192|53|34|9|5|1|1|1</HistCounts>
      </HistItem>
    </Histograms>
    <Metadata>
      <MDI key="STATISTICS_MAXIMUM">503</MDI>
      <MDI key="STATISTICS_MEAN">384.71692666031</MDI>
      <MDI key="STATISTICS_MINIMUM">208</MDI>
      <MDI key="STATISTICS_SKIPFACTORX">1</MDI>
      <MDI key="STATISTICS_SKIPFACTORY">1</MDI>
      <MDI key="STATISTICS_STDDEV">59.229384365065</MDI>
    </Metadata>
  </PAMRasterBand>
</PAMDataset>
