# Supplementary material for: Detecting tropical peatland degradation: Combining remote sensing and organic geochemistry
Source: PLoS One. 2023 Mar 29;18(3):e0280187. doi: 10.1371/journal.pone.0280187 (PMC10057786; doi:10.1371/journal.pone.0280187)
Supplement: S2 File — (ZIP) [file pone.0280187.s002.zip › Landsat2010_clip/LT05_L2SP_127058_20100209_20200824_02_T1_SR_B2.TIF.aux.xml]

<PAMDataset>
  <PAMRasterBand band="1">
    <Histograms>
      <HistItem>
        <HistMin>8141</HistMin>
        <HistMax>29372</HistMax>
        <BucketCount>256</BucketCount>
        <IncludeOutOfRange>1</IncludeOutOfRange>
        <Approximate>0</Approximate>
        <HistCounts>10|73|78|698|1162|6534|4874|17523|14597|26718|17224|30422|16503|37360|17532|43575|17015|33577|15201|30345|23095|35474|33107|35164|46383|23386|37377|17989|45572|15832|41854|16479|36873|13420|24654|19545|20348|23919|22576|27669|23472|25847|24045|20150|28791|14455|41842|1192|34130|214|26980|5283|16374|10592|16984|14447|14333|20722|806|20930|0|22046|0|22527|4|17662|392|13139|600|16948|917|17599|3012|13378|4505|8498|8157|5907|14759|313|8629|337|8166|382|9691|372|8677|623|5200|783|2644|2893|182|2574|10|2088|15|1548|102|1618|314|1226|786|490|1034|81|1206|63|1139|72|609|45|212|52|117|32|64|61|22|65|9|49|9|55|3|62|6|68|31|25|59|6|39|3|58|5|49|10|41|30|13|43|3|42|1|38|10|41|16|20|35|0|41|0|31|1|33|17|7|36|4|42|0|36|6|24|22|5|33|3|28|6|22|17|9|14|3|16|0|26|5|24|20|1|23|1|21|5|18|14|5|14|0|13|5|9|11|9|14|1|15|2|14|12|1|20|0|11|7|7|17|0|11|1|9|12|1|10|0|15|4|8|15|0|12|0|11|13|4|6|0|7|2|4|10|0|6|0|6|6|0|4|0|2|1|2|0|0|2|1|0|1|0|0|0|1</HistCounts>
      </HistItem>
    </Histograms>
    <Metadata>
      <MDI key="STATISTICS_MAXIMUM">29372</MDI>
      <MDI key="STATISTICS_MEAN">11290.041596075</MDI>
      <MDI key="STATISTICS_MINIMUM">8141</MDI>
      <MDI key="STATISTICS_SKIPFACTORX">1</MDI>
      <MDI key="STATISTICS_SKIPFACTORY">1</MDI>
      <MDI key="STATISTICS_STDDEV">1795.5596098785</MDI>
    </Metadata>
  </PAMRasterBand>
</PAMDataset>
