# Supplementary material for: Detecting tropical peatland degradation: Combining remote sensing and organic geochemistry
Source: PLoS One. 2023 Mar 29;18(3):e0280187. doi: 10.1371/journal.pone.0280187 (PMC10057786; doi:10.1371/journal.pone.0280187)
Supplement: S2 File — (ZIP) [file pone.0280187.s002.zip › Landsat2010_clip/LT05_L2SP_127058_20100209_20200824_02_T1_SR_B3.TIF.aux.xml]

<PAMDataset>
  <PAMRasterBand band="1">
    <Histograms>
      <HistItem>
        <HistMin>7891</HistMin>
        <HistMax>29390</HistMax>
        <BucketCount>256</BucketCount>
        <IncludeOutOfRange>1</IncludeOutOfRange>
        <Approximate>0</Approximate>
        <HistCounts>22|258|912|4834|15748|22895|19689|23163|17011|20304|31326|32729|29118|34781|24676|22802|40139|24879|28076|36518|25315|22899|46937|35647|24981|43862|25923|19282|39500|30820|16889|27464|17066|13380|23213|24905|23112|26692|20417|23963|20601|21097|28928|15469|10690|20075|14281|8010|26691|13973|8989|21445|12160|10560|20333|9660|8175|13397|8928|4887|19172|11871|9855|16891|8046|7635|19241|6661|8620|13302|6797|10878|15244|5458|7765|8671|4793|5012|7597|3613|1546|3279|2803|290|3101|2734|57|2008|1680|38|1721|1285|81|942|977|120|996|1282|149|990|941|163|905|822|221|333|225|119|80|83|34|55|59|44|20|52|63|7|59|64|9|53|51|7|44|50|4|39|51|14|29|40|30|8|42|40|6|25|35|6|21|36|5|16|36|20|10|31|30|3|26|34|4|27|26|13|9|21|28|5|34|22|10|16|23|10|9|23|20|3|19|15|7|19|18|15|9|15|15|2|16|20|6|11|17|14|2|12|9|3|10|10|7|7|12|9|0|16|8|7|5|18|10|4|10|6|7|4|10|10|5|6|9|13|0|7|14|12|5|8|8|0|9|6|7|3|12|3|1|7|4|5|0|4|3|2|1|3|1|0|1|0|1|0|2|0|2|0|1|0|0|0|0|0|0|1</HistCounts>
      </HistItem>
    </Histograms>
    <Metadata>
      <MDI key="STATISTICS_MAXIMUM">29390</MDI>
      <MDI key="STATISTICS_MEAN">10830.967442844</MDI>
      <MDI key="STATISTICS_MINIMUM">7891</MDI>
      <MDI key="STATISTICS_SKIPFACTORX">1</MDI>
      <MDI key="STATISTICS_SKIPFACTORY">1</MDI>
      <MDI key="STATISTICS_STDDEV">1789.4028164885</MDI>
    </Metadata>
  </PAMRasterBand>
</PAMDataset>
