# Supplementary material for: Detecting tropical peatland degradation: Combining remote sensing and organic geochemistry
Source: PLoS One. 2023 Mar 29;18(3):e0280187. doi: 10.1371/journal.pone.0280187 (PMC10057786; doi:10.1371/journal.pone.0280187)
Supplement: S2 File — (ZIP) [file pone.0280187.s002.zip › Landsat2010_clip/LT05_L2SP_127058_20100209_20200824_02_T1_SR_B4.TIF.aux.xml]

<PAMDataset>
  <PAMRasterBand band="1">
    <Histograms>
      <HistItem>
        <HistMin>10602</HistMin>
        <HistMax>31576</HistMax>
        <BucketCount>256</BucketCount>
        <IncludeOutOfRange>1</IncludeOutOfRange>
        <Approximate>0</Approximate>
        <HistCounts>1|3|0|19|13|21|80|25|692|3|2330|0|4055|0|7373|6995|2531|6714|1983|6828|0|6612|0|8601|0|8313|80|6403|244|5777|268|5795|1518|6805|8876|512|7749|319|7261|493|10186|506|12608|361|11137|2283|8685|4018|8688|11047|1824|10809|788|10013|909|11314|1461|12073|3301|9384|6166|6122|8092|4919|10084|3689|11131|4063|13833|4808|17120|7647|21096|9807|24310|18477|21548|29799|15314|35912|13560|36432|16884|36293|28660|27653|35706|22594|37605|19500|37553|24419|32032|29542|23348|26916|19686|25202|21420|24197|25044|20058|27080|17361|22342|18731|16728|19680|13286|18427|11831|16270|14827|12804|17005|12771|18064|10291|16794|11885|12363|10080|7383|7065|5317|4364|5070|2505|4405|1915|3563|2329|2189|2269|1251|2325|756|1924|743|1324|1183|584|1175|384|1083|377|617|581|296|523|132|314|138|209|180|83|149|39|100|66|35|80|11|80|16|67|43|15|47|9|46|4|43|15|31|27|6|33|3|25|2|27|18|13|27|2|27|1|21|6|15|31|13|20|0|26|5|18|11|7|32|0|24|3|17|7|13|18|0|14|2|14|10|8|19|1|15|0|12|4|8|13|0|19|3|8|1|9|9|1|16|0|19|3|14|6|2|12|1|15|1|5|2|2|8|0|1|0|1|0|0|0|0|2|1|1</HistCounts>
      </HistItem>
    </Histograms>
    <Metadata>
      <MDI key="STATISTICS_MAXIMUM">31576</MDI>
      <MDI key="STATISTICS_MEAN">17586.872898683</MDI>
      <MDI key="STATISTICS_MINIMUM">10602</MDI>
      <MDI key="STATISTICS_SKIPFACTORX">1</MDI>
      <MDI key="STATISTICS_SKIPFACTORY">1</MDI>
      <MDI key="STATISTICS_STDDEV">2181.3440213823</MDI>
    </Metadata>
  </PAMRasterBand>
</PAMDataset>
