# Supplementary material for: Detecting tropical peatland degradation: Combining remote sensing and organic geochemistry
Source: PLoS One. 2023 Mar 29;18(3):e0280187. doi: 10.1371/journal.pone.0280187 (PMC10057786; doi:10.1371/journal.pone.0280187)
Supplement: S2 File — (ZIP) [file pone.0280187.s002.zip › Landsat2010_clip/LT05_L2SP_127058_20100209_20200824_02_T1_SR_B5.TIF.aux.xml]

<PAMDataset>
  <PAMRasterBand band="1">
    <Histograms>
      <HistItem>
        <HistMin>8183</HistMin>
        <HistMax>29173</HistMax>
        <BucketCount>256</BucketCount>
        <IncludeOutOfRange>1</IncludeOutOfRange>
        <Approximate>0</Approximate>
        <HistCounts>1|4|14|23|29|33|5|23|27|27|35|42|47|8|75|135|197|552|1248|96|2678|2621|2584|3394|5590|524|7947|7926|10055|12825|12972|4416|12712|9104|19912|28068|33218|25086|23138|43458|51417|49413|36161|39459|39557|34188|51799|49434|42933|45569|38736|32595|38310|37804|34688|33782|29714|28452|23331|25214|22676|20555|23247|24802|20948|15628|22219|21259|23311|20784|14188|11179|12042|11417|13612|13277|11102|9624|7529|9937|11138|9825|8377|8373|6482|7559|8637|8019|7322|7300|5281|4757|5049|4473|3626|3367|2077|1975|1774|1505|1077|1004|812|705|669|569|445|475|325|237|250|200|163|167|94|106|121|71|97|108|64|92|80|61|93|80|35|66|54|59|60|48|23|57|42|52|43|36|31|25|47|42|48|50|15|17|25|29|32|36|22|12|28|24|25|26|30|7|24|31|24|17|25|6|22|16|11|30|12|14|12|24|25|16|20|10|7|10|20|16|25|11|4|12|23|8|12|12|7|8|10|19|12|13|3|0|13|8|11|16|6|5|3|10|16|14|9|9|3|11|12|16|12|6|3|10|5|7|5|2|4|2|1|6|0|2|3|2|0|0|3|0|0|0|0|1|0|0|1|0|1|0|1|0|0|0|0|0|1|0|0|0|0|0|0|1</HistCounts>
      </HistItem>
    </Histograms>
    <Metadata>
      <MDI key="STATISTICS_MAXIMUM">29173</MDI>
      <MDI key="STATISTICS_MEAN">12632.230931413</MDI>
      <MDI key="STATISTICS_MINIMUM">8183</MDI>
      <MDI key="STATISTICS_SKIPFACTORX">1</MDI>
      <MDI key="STATISTICS_SKIPFACTORY">1</MDI>
      <MDI key="STATISTICS_STDDEV">1369.0889665898</MDI>
    </Metadata>
  </PAMRasterBand>
</PAMDataset>
