# Supplementary material for: Detecting tropical peatland degradation: Combining remote sensing and organic geochemistry
Source: PLoS One. 2023 Mar 29;18(3):e0280187. doi: 10.1371/journal.pone.0280187 (PMC10057786; doi:10.1371/journal.pone.0280187)
Supplement: S2 File — (ZIP) [file pone.0280187.s002.zip › Landsat2010_clip/LT05_L2SP_127058_20100209_20200824_02_T1_SR_B7.TIF.aux.xml]

<PAMDataset>
  <PAMRasterBand band="1">
    <Histograms>
      <HistItem>
        <HistMin>7580</HistMin>
        <HistMax>24330</HistMax>
        <BucketCount>256</BucketCount>
        <IncludeOutOfRange>1</IncludeOutOfRange>
        <Approximate>0</Approximate>
        <HistCounts>1|1|35|1|73|0|98|0|257|0|1275|0|5930|0|14252|0|22937|0|28380|6032|2671|41351|0|53485|0|79564|0|104085|0|120900|0|85797|13073|63922|35660|43031|62401|14805|73880|567|67360|237|53724|28|50529|5566|35108|22041|21122|31344|12347|27593|8495|24106|3059|22785|982|14610|2045|9032|5729|3789|11623|2279|14718|1810|16020|1142|14215|1755|12539|3971|10181|6206|5798|8509|1740|10054|1125|9663|369|10937|245|10536|328|8237|825|6475|923|4061|2589|1556|3354|117|2536|21|1515|33|993|38|741|33|455|103|201|189|50|256|2|222|7|186|6|118|11|122|10|38|85|34|90|17|74|7|65|14|64|9|57|5|38|16|11|46|8|44|8|52|6|55|2|42|5|40|3|35|12|8|38|2|45|0|49|3|48|8|38|3|36|4|13|6|5|32|0|40|1|34|2|36|2|28|2|34|4|17|14|8|26|1|27|2|23|1|23|0|20|1|20|0|15|1|12|13|0|20|2|23|3|25|1|18|0|17|0|21|0|6|7|0|13|0|6|0|10|1|6|1|8|0|5|2|2|1|0|2|1|2|0|0|0|0|0|0|2|1|0|0|0|0|0|0|0|0|1|0|2|0|0|0|0|0|0|0|0|1</HistCounts>
      </HistItem>
    </Histograms>
    <Metadata>
      <MDI key="STATISTICS_MAXIMUM">24330</MDI>
      <MDI key="STATISTICS_MEAN">10252.552429218</MDI>
      <MDI key="STATISTICS_MINIMUM">7580</MDI>
      <MDI key="STATISTICS_SKIPFACTORX">1</MDI>
      <MDI key="STATISTICS_SKIPFACTORY">1</MDI>
      <MDI key="STATISTICS_STDDEV">1149.6103849116</MDI>
    </Metadata>
  </PAMRasterBand>
</PAMDataset>
