# Supplementary material for: Detecting tropical peatland degradation: Combining remote sensing and organic geochemistry
Source: PLoS One. 2023 Mar 29;18(3):e0280187. doi: 10.1371/journal.pone.0280187 (PMC10057786; doi:10.1371/journal.pone.0280187)
Supplement: S2 File — (ZIP) [file pone.0280187.s002.zip › Landsat2010_clip/LT05_L2SP_127058_20100209_20200824_02_T1_ST_ATRAN.TIF.aux.xml]

<PAMDataset>
  <PAMRasterBand band="1">
    <Histograms>
      <HistItem>
        <HistMin>3498</HistMin>
        <HistMax>3684</HistMax>
        <BucketCount>256</BucketCount>
        <IncludeOutOfRange>1</IncludeOutOfRange>
        <Approximate>0</Approximate>
        <HistCounts>167|690|1527|0|1974|1969|1960|0|1956|1951|1947|0|1939|1935|0|1929|1921|1914|0|1908|1904|1902|0|1893|1882|0|1881|1877|1862|0|1860|1854|1850|0|1847|1845|0|1835|1833|1816|0|1817|1814|1798|0|1796|1789|1786|0|1776|1764|0|1997|6779|9475|0|12933|13186|13211|0|13227|13246|0|13254|13297|13275|0|13324|13384|13364|0|13411|13457|0|13500|13557|13607|0|13660|13734|13795|0|13876|13954|0|14018|14159|14313|0|14421|14610|14784|0|15037|15305|15633|0|16046|16603|0|17268|17382|16227|0|15309|14473|13746|0|13078|12483|0|11963|11438|11000|0|10581|10184|9792|0|9461|9122|0|8823|8523|8232|0|7975|7733|7498|0|7258|7053|6870|0|6683|6529|0|6367|6307|6211|0|6022|5808|5581|0|5386|5179|0|4976|4804|4605|0|4448|4286|4090|0|3940|3790|0|6076|12750|20427|0|21836|21293|20422|0|19980|19615|0|19127|18707|18351|0|18097|17999|17998|0|18442|19553|18737|0|17114|15623|0|14244|12982|11810|0|10752|9746|8804|0|7957|7167|0|6410|5717|5092|0|4506|3917|3425|0|2926|2480|0|2046|1644|1279|0|928|601|294|0|89|421|909|0|1442|2026|0|2676|3392|4183|0|5060|6036|7130|0|8316|9088|0|8302|8159|8245|0|8460|8755|9128|0|9525|6481|0|2906|290|0|0|0|0|0|0|2|0|1|0</HistCounts>
      </HistItem>
    </Histograms>
    <Metadata>
      <MDI key="STATISTICS_MAXIMUM">3684</MDI>
      <MDI key="STATISTICS_MEAN">3592.8167856999</MDI>
      <MDI key="STATISTICS_MINIMUM">3498</MDI>
      <MDI key="STATISTICS_SKIPFACTORX">1</MDI>
      <MDI key="STATISTICS_SKIPFACTORY">1</MDI>
      <MDI key="STATISTICS_STDDEV">40.829580653264</MDI>
    </Metadata>
  </PAMRasterBand>
</PAMDataset>
