# Supplementary material for: Detecting tropical peatland degradation: Combining remote sensing and organic geochemistry
Source: PLoS One. 2023 Mar 29;18(3):e0280187. doi: 10.1371/journal.pone.0280187 (PMC10057786; doi:10.1371/journal.pone.0280187)
Supplement: S2 File — (ZIP) [file pone.0280187.s002.zip › Landsat2010_clip/LT05_L2SP_127058_20100209_20200824_02_T1_ST_B6.TIF.aux.xml]

<PAMDataset>
  <PAMRasterBand band="1">
    <Histograms>
      <HistItem>
        <HistMin>293</HistMin>
        <HistMax>53025</HistMax>
        <BucketCount>256</BucketCount>
        <IncludeOutOfRange>1</IncludeOutOfRange>
        <Approximate>0</Approximate>
        <HistCounts>94113|6|25|25|34|60|62|81|223|287|395|609|1001|1502|1425|1283|587|511|92|6|18|36|40|77|84|101|295|402|905|1974|2125|1066|1026|89|1|13|59|116|215|618|846|1842|2843|1067|484|28|68|203|392|987|1469|2721|2748|1180|138|100|223|854|1373|2711|2483|717|190|177|597|1503|3073|5539|1132|245|322|1471|2140|5349|3401|299|265|1478|3006|5414|1889|497|789|2375|4311|6321|789|901|2399|4150|11485|1336|1316|3614|6279|11910|1472|2547|4127|12876|4647|2136|4666|10080|9293|3055|4667|10864|10738|4406|5109|8807|7148|5408|4191|10498|8764|6600|5435|13223|10056|3657|10956|9754|4383|7196|9033|5941|6830|13106|7848|6513|12422|7586|5885|12096|6571|6873|13987|5692|8382|16116|4935|10896|13812|4304|15724|8011|6459|15806|3869|12852|9422|4866|14567|4532|16961|9990|9668|17343|5261|21179|7202|16109|10404|12724|14567|7661|14481|6843|17261|6334|17949|7059|18196|8189|16435|8234|18617|8629|16526|7657|13857|7487|11987|7198|11481|6629|11726|6011|12155|5057|11206|3629|10071|2970|7420|3597|5743|4842|3713|5545|2708|5820|2778|6800|6199|4278|6808|2474|8879|9573|5289|10281|2948|12900|9271|5367|7589|2953|2563|1189|466|483|346|361|218|233|274|228|215|261|133|90|108|55|63|53|30|43|64|15|16|21|26|9|6|6|25|13|12|11|21|8|10|2</HistCounts>
      </HistItem>
    </Histograms>
    <Metadata>
      <MDI key="STATISTICS_MAXIMUM">53025</MDI>
      <MDI key="STATISTICS_MEAN">28841.605334439</MDI>
      <MDI key="STATISTICS_MINIMUM">293</MDI>
      <MDI key="STATISTICS_SKIPFACTORX">1</MDI>
      <MDI key="STATISTICS_SKIPFACTORY">1</MDI>
      <MDI key="STATISTICS_STDDEV">11580.167190425</MDI>
    </Metadata>
  </PAMRasterBand>
</PAMDataset>
