# Supplementary material for: Detecting tropical peatland degradation: Combining remote sensing and organic geochemistry
Source: PLoS One. 2023 Mar 29;18(3):e0280187. doi: 10.1371/journal.pone.0280187 (PMC10057786; doi:10.1371/journal.pone.0280187)
Supplement: S2 File — (ZIP) [file pone.0280187.s002.zip › Landsat2010_clip/LT05_L2SP_127058_20100209_20200824_02_T1_ST_CDIST.TIF.aux.xml]

<PAMDataset>
  <PAMRasterBand band="1">
    <Histograms>
      <HistItem>
        <HistMin>0</HistMin>
        <HistMax>519</HistMax>
        <BucketCount>256</BucketCount>
        <IncludeOutOfRange>1</IncludeOutOfRange>
        <Approximate>0</Approximate>
        <HistCounts>1176887|18126|6898|7864|7099|8303|3308|7416|5332|3877|5075|5043|2961|5473|3304|3774|3833|3816|2694|3718|3257|2344|3368|3695|2228|3538|2618|2281|3931|2563|2736|1950|3015|2213|2116|2329|2324|1903|2398|1958|1929|2151|2190|1599|1998|1889|1620|1795|1939|1478|2120|1709|1581|1938|1670|1431|2273|1703|1428|1390|1402|1324|1175|1359|1198|1119|1207|1195|932|1207|1168|861|1137|1024|906|1093|963|937|1044|1011|869|1013|970|812|1054|1268|983|811|1006|890|791|971|939|765|944|829|842|899|812|778|910|847|740|928|804|742|946|818|775|817|839|736|807|1216|772|732|795|837|694|810|742|691|801|733|654|831|734|692|740|721|660|816|732|709|734|724|678|767|741|644|746|1075|778|630|812|665|657|723|638|624|657|606|587|591|598|523|571|553|524|585|533|478|564|495|497|480|499|447|519|504|710|470|482|485|426|485|487|472|488|473|454|508|438|465|488|477|454|495|487|421|469|430|425|438|436|409|474|430|681|396|447|401|415|439|426|427|445|421|409|431|424|371|404|381|320|361|338|292|337|307|278|316|285|274|279|284|371|200|196|176|156|174|154|128|142|131|101|120|111|86|103|94|73|88|52|44|30|23|19|18|16|11|12|6|5|2</HistCounts>
      </HistItem>
    </Histograms>
    <Metadata>
      <MDI key="STATISTICS_MAXIMUM">519</MDI>
      <MDI key="STATISTICS_MEAN">26.242815046517</MDI>
      <MDI key="STATISTICS_MINIMUM">0</MDI>
      <MDI key="STATISTICS_SKIPFACTORX">1</MDI>
      <MDI key="STATISTICS_SKIPFACTORY">1</MDI>
      <MDI key="STATISTICS_STDDEV">76.440249537498</MDI>
    </Metadata>
  </PAMRasterBand>
</PAMDataset>
