# Supplementary material for: Detecting tropical peatland degradation: Combining remote sensing and organic geochemistry
Source: PLoS One. 2023 Mar 29;18(3):e0280187. doi: 10.1371/journal.pone.0280187 (PMC10057786; doi:10.1371/journal.pone.0280187)
Supplement: S2 File — (ZIP) [file pone.0280187.s002.zip › Landsat2010_clip/LT05_L2SP_127058_20100209_20200824_02_T1_ST_DRAD.TIF.aux.xml]

<PAMDataset>
  <PAMRasterBand band="1">
    <Histograms>
      <HistItem>
        <HistMin>2068</HistMin>
        <HistMax>2108</HistMax>
        <BucketCount>256</BucketCount>
        <IncludeOutOfRange>1</IncludeOutOfRange>
        <Approximate>0</Approximate>
        <HistCounts>1|0|0|0|0|0|9855|0|0|0|0|0|24697|0|0|0|0|0|0|22223|0|0|0|0|0|22568|0|0|0|0|0|18781|0|0|0|0|0|0|12179|0|0|0|0|0|7103|0|0|0|0|0|0|3173|0|0|0|0|0|717|0|0|0|0|0|3123|0|0|0|0|0|0|6920|0|0|0|0|0|11490|0|0|0|0|0|16964|0|0|0|0|0|0|23572|0|0|0|0|0|31654|0|0|0|0|0|0|41616|0|0|0|0|0|54073|0|0|0|0|0|62762|0|0|0|0|0|0|58635|0|0|0|0|0|58890|0|0|0|0|0|61072|0|0|0|0|0|0|63665|0|0|0|0|0|67131|0|0|0|0|0|0|42829|0|0|0|0|0|29381|0|0|0|0|0|32678|0|0|0|0|0|0|36433|0|0|0|0|0|40757|0|0|0|0|0|45860|0|0|0|0|0|0|51757|0|0|0|0|0|58961|0|0|0|0|0|0|67738|0|0|0|0|0|73725|0|0|0|0|0|68789|0|0|0|0|0|0|66434|0|0|0|0|0|65424|0|0|0|0|0|62557|0|0|0|0|0|0|39708|0|0|0|0|0|21530|0|0|0|0|0|0|2355</HistCounts>
      </HistItem>
    </Histograms>
    <Metadata>
      <MDI key="STATISTICS_MAXIMUM">2108</MDI>
      <MDI key="STATISTICS_MEAN">2092.697419082</MDI>
      <MDI key="STATISTICS_MINIMUM">2068</MDI>
      <MDI key="STATISTICS_SKIPFACTORX">1</MDI>
      <MDI key="STATISTICS_SKIPFACTORY">1</MDI>
      <MDI key="STATISTICS_STDDEV">9.5464584487703</MDI>
    </Metadata>
  </PAMRasterBand>
</PAMDataset>
