# Supplementary material for: Detecting tropical peatland degradation: Combining remote sensing and organic geochemistry
Source: PLoS One. 2023 Mar 29;18(3):e0280187. doi: 10.1371/journal.pone.0280187 (PMC10057786; doi:10.1371/journal.pone.0280187)
Supplement: S2 File — (ZIP) [file pone.0280187.s002.zip › Landsat2010_clip/LT05_L2SP_127058_20100209_20200824_02_T1_ST_EMIS.TIF.aux.xml]

<PAMDataset>
  <PAMRasterBand band="1">
    <Histograms>
      <HistItem>
        <HistMin>6000</HistMin>
        <HistMax>9966</HistMax>
        <BucketCount>256</BucketCount>
        <IncludeOutOfRange>1</IncludeOutOfRange>
        <Approximate>0</Approximate>
        <HistCounts>158|153|161|199|150|159|133|112|137|140|151|130|174|118|116|120|124|116|155|134|138|176|115|180|110|158|116|112|98|111|109|68|90|67|93|68|96|69|61|93|63|97|51|110|77|81|57|99|85|106|79|71|131|52|95|79|76|74|75|64|93|103|53|60|83|48|88|51|88|80|47|60|76|59|38|35|32|45|61|85|31|11|30|58|30|38|6|42|15|11|4|7|65|9|61|38|34|48|64|62|41|58|6|65|6|56|63|35|54|49|39|65|32|72|3|47|95|4|7|6|32|3|48|31|40|21|39|0|78|41|86|87|71|35|7|33|65|78|37|48|91|131|7|118|26|49|121|29|77|35|81|205|150|87|75|125|59|49|117|93|112|155|83|126|44|323|118|118|135|137|213|313|263|288|257|314|297|287|326|229|264|330|377|348|580|483|684|545|884|639|913|802|771|972|861|1080|1049|1142|1072|1197|1303|1115|1659|1325|1684|1514|2093|2057|1652|2082|2341|2704|3284|3515|3374|3972|4826|4739|5002|5114|5999|6405|7391|8037|9844|10213|11902|13665|15381|19286|18567|21649|21306|26043|27213|32177|34116|34206|39940|43139|54425|60662|79996|92046|113268|117921|89810|52432|13250|141760|345|128|76|48|9|28</HistCounts>
      </HistItem>
    </Histograms>
    <Metadata>
      <MDI key="STATISTICS_MAXIMUM">9966</MDI>
      <MDI key="STATISTICS_MEAN">9695.4099178377</MDI>
      <MDI key="STATISTICS_MINIMUM">6000</MDI>
      <MDI key="STATISTICS_SKIPFACTORX">1</MDI>
      <MDI key="STATISTICS_SKIPFACTORY">1</MDI>
      <MDI key="STATISTICS_STDDEV">316.64428828848</MDI>
    </Metadata>
  </PAMRasterBand>
</PAMDataset>
