# Supplementary material for: Detecting tropical peatland degradation: Combining remote sensing and organic geochemistry
Source: PLoS One. 2023 Mar 29;18(3):e0280187. doi: 10.1371/journal.pone.0280187 (PMC10057786; doi:10.1371/journal.pone.0280187)
Supplement: S2 File — (ZIP) [file pone.0280187.s002.zip › Landsat2010_clip/LT05_L2SP_127058_20100209_20200824_02_T1_ST_EMSD.TIF.aux.xml]

<PAMDataset>
  <PAMRasterBand band="1">
    <Histograms>
      <HistItem>
        <HistMin>0</HistMin>
        <HistMax>32767</HistMax>
        <BucketCount>256</BucketCount>
        <IncludeOutOfRange>1</IncludeOutOfRange>
        <Approximate>0</Approximate>
        <HistCounts>960089|189141|70060|41317|24441|15440|9529|5823|3625|2198|976|521|195|256|137|96|64|16|37|48|16|28|0|0|0|0|0|0|0|0|0|0|0|0|21|0|0|0|0|0|0|0|56|0|16|0|16|12|53|28|52|68|201|152|241|389|293|248|283|338|368|424|642|515|726|855|1046|871|933|643|1047|847|750|653|531|863|738|876|936|990|1120|995|1019|1263|1307|949|1259|910|964|905|919|714|847|371|447|581|571|579|507|756|634|683|580|679|451|444|513|575|507|737|437|424|368|390|406|353|120|108|449|190|234|373|184|454|258|109|189|222|140|218|180|206|269|324|273|209|207|266|286|191|215|206|271|228|217|145|213|165|180|85|189|353|199|162|220|246|223|173|160|134|201|108|233|166|137|185|142|56|251|264|213|189|105|113|165|99|213|84|88|201|870|768|540|437|359|628|651|482|851|611|793|577|511|349|416|271|329|122|198|431|157|132|272|69|181|105|248|36|160|93|185|68|47|138|64|24|129|33|40|141|65|53|131|135|65|92|109|140|112|24|0|24|37|33|12|24|48|93|16|68|28|0|16|77|65|85|16|37|56|0|41|0|32|52|32|2704</HistCounts>
      </HistItem>
    </Histograms>
    <Metadata>
      <MDI key="STATISTICS_MAXIMUM">32767</MDI>
      <MDI key="STATISTICS_MEAN">937.34072744611</MDI>
      <MDI key="STATISTICS_MINIMUM">0</MDI>
      <MDI key="STATISTICS_SKIPFACTORX">1</MDI>
      <MDI key="STATISTICS_SKIPFACTORY">1</MDI>
      <MDI key="STATISTICS_STDDEV">3852.2188769231</MDI>
    </Metadata>
  </PAMRasterBand>
</PAMDataset>
