# Supplementary material for: Detecting tropical peatland degradation: Combining remote sensing and organic geochemistry
Source: PLoS One. 2023 Mar 29;18(3):e0280187. doi: 10.1371/journal.pone.0280187 (PMC10057786; doi:10.1371/journal.pone.0280187)
Supplement: S2 File — (ZIP) [file pone.0280187.s002.zip › Landsat2010_clip/LT05_L2SP_127058_20100209_20200824_02_T1_ST_QA.TIF.aux.xml]

<PAMDataset>
  <PAMRasterBand band="1">
    <Histograms>
      <HistItem>
        <HistMin>0</HistMin>
        <HistMax>10000</HistMax>
        <BucketCount>256</BucketCount>
        <IncludeOutOfRange>1</IncludeOutOfRange>
        <Approximate>0</Approximate>
        <HistCounts>104896|0|0|0|0|0|0|0|0|18856|36540|21783|23222|29015|28416|15177|11675|11947|13085|14651|18767|37544|85399|91096|87669|61994|54331|52961|45127|37386|33047|30635|27463|27543|24412|22610|21907|20251|11896|22520|6881|18961|4187|18613|3616|10233|8867|1556|6297|6877|1306|1459|7143|3313|883|689|4552|5474|2029|448|308|1158|4404|3991|1848|506|212|176|468|956|2162|2279|1622|722|266|165|130|124|201|755|735|993|2264|1642|1024|995|520|334|223|140|195|196|73|137|185|122|110|463|478|158|314|559|1097|1082|957|763|506|559|479|319|282|232|130|103|125|145|68|93|76|91|73|74|113|72|58|51|65|71|66|64|51|60|44|46|53|55|53|42|42|43|38|46|108|166|244|278|150|185|76|40|67|44|79|141|115|75|47|73|89|111|162|153|123|87|152|166|192|146|155|216|190|212|205|178|167|143|88|119|116|167|158|107|112|103|120|113|113|102|94|58|60|85|82|76|63|83|71|85|65|66|72|70|58|63|73|66|62|61|64|57|63|51|59|53|48|44|42|50|41|50|44|29|37|29|46|25|52|17|43|27|50|43|39|32|44|25|31|39|36|36|24|38|31|13|10|19|27|28|12|19|17|11|16|19|15|0</HistCounts>
      </HistItem>
    </Histograms>
    <Metadata>
      <MDI key="STATISTICS_MAXIMUM">10000</MDI>
      <MDI key="STATISTICS_MEAN">1081.7623136529</MDI>
      <MDI key="STATISTICS_MINIMUM">0</MDI>
      <MDI key="STATISTICS_SKIPFACTORX">1</MDI>
      <MDI key="STATISTICS_SKIPFACTORY">1</MDI>
      <MDI key="STATISTICS_STDDEV">804.55076350773</MDI>
    </Metadata>
  </PAMRasterBand>
</PAMDataset>
