# Supplementary material for: Detecting tropical peatland degradation: Combining remote sensing and organic geochemistry
Source: PLoS One. 2023 Mar 29;18(3):e0280187. doi: 10.1371/journal.pone.0280187 (PMC10057786; doi:10.1371/journal.pone.0280187)
Supplement: S2 File — (ZIP) [file pone.0280187.s002.zip › Landsat2010_clip/LT05_L2SP_127058_20100209_20200824_02_T1_ST_TRAD.TIF.aux.xml]

<PAMDataset>
  <PAMRasterBand band="1">
    <Histograms>
      <HistItem>
        <HistMin>3231</HistMin>
        <HistMax>9101</HistMax>
        <BucketCount>256</BucketCount>
        <IncludeOutOfRange>1</IncludeOutOfRange>
        <Approximate>0</Approximate>
        <HistCounts>2|0|15|0|50|0|0|67|0|74|0|0|70|0|65|0|92|0|0|104|0|96|0|0|182|0|157|0|176|0|0|159|0|169|0|0|197|0|284|0|625|0|0|544|0|648|0|0|1316|0|1893|0|2038|0|0|1917|0|2391|0|0|2567|0|3242|0|5897|0|0|9473|0|10640|0|0|10327|0|11386|0|10997|0|0|8241|0|10285|0|0|8995|0|9320|0|0|9403|0|11567|0|9940|0|0|15376|0|14228|0|0|14125|0|16266|0|22606|0|0|25398|0|26142|0|0|29307|0|31626|0|25620|0|0|29596|0|33470|0|0|29414|0|25195|0|31205|0|0|29623|0|27339|0|0|29664|0|33239|0|32497|0|0|31012|0|29435|0|0|30329|0|27313|0|35289|0|0|35637|0|38909|0|0|34808|0|35974|0|29000|0|0|32437|0|32359|0|0|34522|0|29775|0|0|31968|0|28677|0|25327|0|0|23542|0|22446|0|0|20407|0|21029|0|17764|0|0|14395|0|11982|0|0|10864|0|9412|0|7898|0|0|8639|0|10087|0|0|11285|0|8861|0|10467|0|0|14348|0|10536|0|0|16282|0|14742|0|8859|0|0|3246|0|664|0|0|444|0|386|0|141|0|0|153|0|178|0|0|231|0|145|0|0|29</HistCounts>
      </HistItem>
    </Histograms>
    <Metadata>
      <MDI key="STATISTICS_MAXIMUM">9101</MDI>
      <MDI key="STATISTICS_MEAN">6642.1856025722</MDI>
      <MDI key="STATISTICS_MINIMUM">3231</MDI>
      <MDI key="STATISTICS_SKIPFACTORX">1</MDI>
      <MDI key="STATISTICS_SKIPFACTORY">1</MDI>
      <MDI key="STATISTICS_STDDEV">927.36187378391</MDI>
    </Metadata>
  </PAMRasterBand>
</PAMDataset>
