# Supplementary material for: Detecting tropical peatland degradation: Combining remote sensing and organic geochemistry
Source: PLoS One. 2023 Mar 29;18(3):e0280187. doi: 10.1371/journal.pone.0280187 (PMC10057786; doi:10.1371/journal.pone.0280187)
Supplement: S2 File — (ZIP) [file pone.0280187.s002.zip › Landsat2010_clip/LT05_L2SP_127058_20100209_20200824_02_T1_ST_URAD.TIF.aux.xml]

<PAMDataset>
  <PAMRasterBand band="1">
    <Histograms>
      <HistItem>
        <HistMin>4967</HistMin>
        <HistMax>5087</HistMax>
        <BucketCount>256</BucketCount>
        <IncludeOutOfRange>1</IncludeOutOfRange>
        <Approximate>0</Approximate>
        <HistCounts>914|0|3234|0|5832|0|8517|0|8356|0|7975|0|7650|0|7422|0|0|7242|0|7219|0|7513|0|7900|0|6987|0|6155|0|5373|0|4645|0|0|3994|0|3393|0|2840|0|2339|0|1880|0|1440|0|1054|0|685|0|0|352|0|79|0|300|0|670|0|1060|0|1480|0|1938|0|2404|0|0|2921|0|3463|0|4045|0|4685|0|5318|0|6047|0|6786|0|7611|0|0|8495|0|9435|0|10434|0|11535|0|12707|0|13980|0|15346|0|16851|0|0|18424|0|20238|0|21842|0|20924|0|20471|0|20408|0|20565|0|20917|0|0|21283|0|21354|0|21517|0|21865|0|21846|0|22461|0|22967|0|23292|0|0|23897|0|23036|0|12746|0|7551|0|7818|0|8060|0|8343|0|8632|0|0|8968|0|9262|0|9594|0|9988|0|10335|0|10729|0|11147|0|11578|0|0|12060|0|12536|0|13055|0|13579|0|14170|0|14774|0|15421|0|16095|0|0|16869|0|17689|0|18523|0|19509|0|20572|0|21713|0|22991|0|23720|0|0|22729|0|21959|0|21446|0|21076|0|20715|0|20518|0|20284|0|20131|0|0|20028|0|19887|0|19797|0|19743|0|19667|0|19585|0|19569|0|19503|0|0|19492|0|19351|0|16444|0|13851|0|11676|0|9245|0|6226|0|2782|0|0|241</HistCounts>
      </HistItem>
    </Histograms>
    <Metadata>
      <MDI key="STATISTICS_MAXIMUM">5087</MDI>
      <MDI key="STATISTICS_MEAN">5039.6848212488</MDI>
      <MDI key="STATISTICS_MINIMUM">4967</MDI>
      <MDI key="STATISTICS_SKIPFACTORX">1</MDI>
      <MDI key="STATISTICS_SKIPFACTORY">1</MDI>
      <MDI key="STATISTICS_STDDEV">29.662049689831</MDI>
    </Metadata>
  </PAMRasterBand>
</PAMDataset>
