# Supplementary material for: Detecting tropical peatland degradation: Combining remote sensing and organic geochemistry
Source: PLoS One. 2023 Mar 29;18(3):e0280187. doi: 10.1371/journal.pone.0280187 (PMC10057786; doi:10.1371/journal.pone.0280187)
Supplement: S2 File — (ZIP) [file pone.0280187.s002.zip › Landsat2019_clip/LC08_L2SP_127058_20191016_20200825_02_T1_QA_PIXEL.TIF.aux.xml]

<PAMDataset>
  <PAMRasterBand band="1">
    <Histograms>
      <HistItem>
        <HistMin>21762</HistMin>
        <HistMax>55052</HistMax>
        <BucketCount>256</BucketCount>
        <IncludeOutOfRange>1</IncludeOutOfRange>
        <Approximate>0</Approximate>
        <HistCounts>1325280|164319|747|1492|0|0|0|0|0|0|0|0|0|0|0|545|2840|265|32|0|0|0|0|0|0|0|0|0|0|0|0|0|0|0|0|0|0|0|0|0|0|0|0|0|0|0|0|0|0|0|0|0|0|0|0|0|0|0|0|0|0|0|0|0|0|0|0|0|0|0|0|0|0|0|0|0|0|0|0|0|0|0|0|0|0|0|0|0|0|0|0|0|0|0|0|0|0|0|0|0|0|0|0|0|0|0|0|0|0|0|0|0|0|0|0|0|0|0|0|0|0|0|0|0|0|0|0|0|0|0|0|0|0|0|0|0|0|0|0|0|0|0|0|0|0|0|0|0|0|0|0|0|0|0|0|0|0|0|0|0|0|0|0|0|0|0|0|0|0|0|0|0|0|0|0|0|0|0|0|0|0|0|0|0|0|0|0|0|0|0|0|0|0|0|0|0|0|0|0|0|0|0|0|0|0|0|0|0|0|0|0|0|0|0|0|0|0|0|0|0|0|0|0|0|0|0|0|0|0|0|0|0|0|0|0|0|0|0|0|0|0|0|0|0|0|0|0|0|0|0|0|661|4|18|0|1</HistCounts>
      </HistItem>
    </Histograms>
    <Metadata>
      <MDI key="STATISTICS_MAXIMUM">55052</MDI>
      <MDI key="STATISTICS_MEAN">21858.699518248</MDI>
      <MDI key="STATISTICS_MINIMUM">21762</MDI>
      <MDI key="STATISTICS_SKIPFACTORX">1</MDI>
      <MDI key="STATISTICS_SKIPFACTORY">1</MDI>
      <MDI key="STATISTICS_STDDEV">708.97619803519</MDI>
    </Metadata>
  </PAMRasterBand>
</PAMDataset>
