# Supplementary material for: Detecting tropical peatland degradation: Combining remote sensing and organic geochemistry
Source: PLoS One. 2023 Mar 29;18(3):e0280187. doi: 10.1371/journal.pone.0280187 (PMC10057786; doi:10.1371/journal.pone.0280187)
Supplement: S2 File — (ZIP) [file pone.0280187.s002.zip › Landsat2019_clip/LC08_L2SP_127058_20191016_20200825_02_T1_SR_B1.TIF.aux.xml]

<PAMDataset>
  <PAMRasterBand band="1">
    <Histograms>
      <HistItem>
        <HistMin>201</HistMin>
        <HistMax>26644</HistMax>
        <BucketCount>256</BucketCount>
        <IncludeOutOfRange>1</IncludeOutOfRange>
        <Approximate>0</Approximate>
        <HistCounts>2|0|1|0|1|0|2|0|0|0|1|1|0|0|3|3|5|10|8|19|16|14|6|7|7|2|7|10|7|8|9|5|10|7|9|7|7|14|12|12|5|5|9|11|8|10|5|13|14|13|11|15|12|18|13|16|20|34|24|30|32|40|51|56|128|267|686|2697|6995|9769|14168|20785|67683|291741|310995|194807|128120|99339|73875|54560|46662|37208|27386|21363|14191|11999|9926|8224|6442|5284|4589|3899|3303|2807|2698|2128|1773|1388|1147|865|659|534|471|409|375|310|247|230|204|188|152|148|92|113|83|79|83|59|47|45|48|36|43|45|29|21|30|24|17|30|19|19|18|23|25|23|9|17|13|15|16|10|10|17|13|8|9|15|8|5|10|7|13|10|14|9|12|15|9|7|13|11|10|8|8|12|9|6|8|6|5|7|4|4|5|7|7|4|4|3|6|7|5|2|6|7|3|2|4|5|5|1|3|2|4|4|7|1|5|7|3|3|7|2|5|2|1|4|3|3|5|2|2|2|3|3|4|6|1|2|3|3|1|3|1|1|5|2|1|1|1|2|2|2|1|4|2|0|1|6|5|1|0|4|1|1|3|2|0|1|3|1|0|0|1|1</HistCounts>
      </HistItem>
    </Histograms>
    <Metadata>
      <MDI key="STATISTICS_MAXIMUM">26644</MDI>
      <MDI key="STATISTICS_MEAN">8131.2537129085</MDI>
      <MDI key="STATISTICS_MINIMUM">201</MDI>
      <MDI key="STATISTICS_SKIPFACTORX">1</MDI>
      <MDI key="STATISTICS_SKIPFACTORY">1</MDI>
      <MDI key="STATISTICS_STDDEV">518.69121210654</MDI>
    </Metadata>
  </PAMRasterBand>
</PAMDataset>
