# Supplementary material for: Detecting tropical peatland degradation: Combining remote sensing and organic geochemistry
Source: PLoS One. 2023 Mar 29;18(3):e0280187. doi: 10.1371/journal.pone.0280187 (PMC10057786; doi:10.1371/journal.pone.0280187)
Supplement: S2 File — (ZIP) [file pone.0280187.s002.zip › Landsat2019_clip/LC08_L2SP_127058_20191016_20200825_02_T1_SR_B2.TIF.aux.xml]

<PAMDataset>
  <PAMRasterBand band="1">
    <Histograms>
      <HistItem>
        <HistMin>165</HistMin>
        <HistMax>27885</HistMax>
        <BucketCount>256</BucketCount>
        <IncludeOutOfRange>1</IncludeOutOfRange>
        <Approximate>0</Approximate>
        <HistCounts>1|0|1|0|0|0|0|1|0|0|0|1|0|1|0|1|0|0|0|0|1|1|3|0|0|1|1|0|1|2|3|8|3|13|4|5|13|9|7|10|6|12|13|10|17|6|13|14|11|11|7|9|11|18|18|11|10|18|26|37|22|39|40|53|78|96|159|667|1473|3699|34406|286915|334195|204962|131294|90897|63224|51665|43109|33242|30792|26768|23009|21433|22207|20389|12672|12075|8555|5552|4864|4051|3570|3015|2567|2407|2325|1949|1276|966|582|470|381|322|310|274|238|179|195|166|136|119|118|90|83|67|88|57|65|57|41|54|45|46|35|36|27|24|24|28|21|15|19|21|23|14|28|15|18|12|14|14|13|8|22|17|9|18|9|9|7|8|13|11|9|16|10|10|12|10|15|17|11|8|9|9|8|12|4|4|6|9|6|9|7|4|1|4|9|8|3|7|6|3|4|3|6|5|3|5|2|3|4|8|3|4|3|7|5|8|4|5|1|4|1|4|3|4|4|3|3|2|1|3|5|5|1|4|4|1|0|2|2|4|1|2|2|2|1|3|1|1|5|0|3|2|4|1|2|4|1|3|2|3|1|1|2|1|0|1|1|0|0|1|0|1</HistCounts>
      </HistItem>
    </Histograms>
    <Metadata>
      <MDI key="STATISTICS_MAXIMUM">27885</MDI>
      <MDI key="STATISTICS_MEAN">8353.4722717922</MDI>
      <MDI key="STATISTICS_MINIMUM">165</MDI>
      <MDI key="STATISTICS_SKIPFACTORX">1</MDI>
      <MDI key="STATISTICS_SKIPFACTORY">1</MDI>
      <MDI key="STATISTICS_STDDEV">603.74608010871</MDI>
    </Metadata>
  </PAMRasterBand>
</PAMDataset>
