# Supplementary material for: Detecting tropical peatland degradation: Combining remote sensing and organic geochemistry
Source: PLoS One. 2023 Mar 29;18(3):e0280187. doi: 10.1371/journal.pone.0280187 (PMC10057786; doi:10.1371/journal.pone.0280187)
Supplement: S2 File — (ZIP) [file pone.0280187.s002.zip › Landsat2019_clip/LC08_L2SP_127058_20191016_20200825_02_T1_SR_B3.TIF.aux.xml]

<PAMDataset>
  <PAMRasterBand band="1">
    <Histograms>
      <HistItem>
        <HistMin>4234</HistMin>
        <HistMax>28454</HistMax>
        <BucketCount>256</BucketCount>
        <IncludeOutOfRange>1</IncludeOutOfRange>
        <Approximate>0</Approximate>
        <HistCounts>1|0|1|0|0|0|0|0|0|0|0|2|0|0|0|2|0|0|1|0|0|1|0|3|3|0|0|3|0|3|3|7|4|16|20|25|38|79|229|512|534|563|738|1407|7555|38254|139749|260118|217905|122870|74794|58858|52718|47651|42464|38692|40622|43046|35697|28721|25602|25364|23285|24605|23660|20289|16073|14194|10532|7023|5369|4843|5115|5288|5394|4992|4087|3324|3019|2128|1107|754|595|475|445|370|284|263|210|206|192|154|167|138|128|133|101|104|91|102|92|89|77|69|67|61|48|63|61|43|62|54|62|43|37|46|35|38|34|21|22|33|30|27|16|21|12|27|25|25|18|19|10|16|20|13|10|11|16|14|23|17|13|9|12|13|10|12|5|11|14|12|13|15|14|9|10|13|15|6|11|12|9|8|6|9|8|9|10|11|11|6|6|7|6|4|9|6|3|7|5|4|2|5|6|3|6|2|7|2|3|4|6|4|4|8|5|2|2|1|3|3|6|3|6|4|3|1|2|3|6|3|0|1|1|4|1|1|3|2|2|4|3|4|0|2|4|1|2|1|2|2|2|2|2|2|5|0|4|2|0|6|1|0|1|1|1|0|1|3|0|0|0|1|0|1</HistCounts>
      </HistItem>
    </Histograms>
    <Metadata>
      <MDI key="STATISTICS_MAXIMUM">28454</MDI>
      <MDI key="STATISTICS_MEAN">9259.0639491674</MDI>
      <MDI key="STATISTICS_MINIMUM">4234</MDI>
      <MDI key="STATISTICS_SKIPFACTORX">1</MDI>
      <MDI key="STATISTICS_SKIPFACTORY">1</MDI>
      <MDI key="STATISTICS_STDDEV">752.64386054274</MDI>
    </Metadata>
  </PAMRasterBand>
</PAMDataset>
