# Supplementary material for: Detecting tropical peatland degradation: Combining remote sensing and organic geochemistry
Source: PLoS One. 2023 Mar 29;18(3):e0280187. doi: 10.1371/journal.pone.0280187 (PMC10057786; doi:10.1371/journal.pone.0280187)
Supplement: S2 File — (ZIP) [file pone.0280187.s002.zip › Landsat2019_clip/LC08_L2SP_127058_20191016_20200825_02_T1_SR_B4.TIF.aux.xml]

<PAMDataset>
  <PAMRasterBand band="1">
    <Histograms>
      <HistItem>
        <HistMin>2911</HistMin>
        <HistMax>29315</HistMax>
        <BucketCount>256</BucketCount>
        <IncludeOutOfRange>1</IncludeOutOfRange>
        <Approximate>0</Approximate>
        <HistCounts>1|0|0|0|0|0|0|1|1|0|0|0|0|0|1|0|0|0|1|0|0|0|0|1|0|1|1|0|2|1|3|2|2|1|1|3|3|5|8|11|19|27|53|101|278|702|883|1428|4550|79395|328123|350014|187826|91426|58594|49093|39912|30535|22595|17782|15803|14407|13627|12550|12136|11234|10991|10329|9927|9334|8500|8205|7568|7283|6929|6883|6888|7041|6700|6253|5699|5239|4567|4045|3659|2597|1710|1263|1105|1035|922|762|733|635|516|508|461|394|322|288|271|261|180|175|164|136|124|131|115|77|84|66|71|86|70|61|49|65|61|58|64|46|52|40|43|33|43|36|42|37|42|24|27|33|25|22|29|23|22|21|20|18|24|24|21|22|21|14|13|22|15|19|14|19|19|13|19|17|11|15|17|5|12|17|10|10|13|11|8|13|6|8|7|9|5|8|8|6|7|7|8|6|5|4|8|3|6|3|4|6|4|3|5|3|6|8|3|1|5|3|1|4|4|3|3|3|6|0|4|2|5|2|0|5|0|2|2|5|6|0|3|2|2|5|3|1|1|3|1|2|1|4|0|1|4|2|7|4|0|1|1|4|2|0|1|2|1|1|0|1|1|0|1|0|0|1</HistCounts>
      </HistItem>
    </Histograms>
    <Metadata>
      <MDI key="STATISTICS_MAXIMUM">29315</MDI>
      <MDI key="STATISTICS_MEAN">8634.6509393104</MDI>
      <MDI key="STATISTICS_MINIMUM">2911</MDI>
      <MDI key="STATISTICS_SKIPFACTORX">1</MDI>
      <MDI key="STATISTICS_SKIPFACTORY">1</MDI>
      <MDI key="STATISTICS_STDDEV">892.76192718878</MDI>
    </Metadata>
  </PAMRasterBand>
</PAMDataset>
