# Supplementary material for: Detecting tropical peatland degradation: Combining remote sensing and organic geochemistry
Source: PLoS One. 2023 Mar 29;18(3):e0280187. doi: 10.1371/journal.pone.0280187 (PMC10057786; doi:10.1371/journal.pone.0280187)
Supplement: S2 File — (ZIP) [file pone.0280187.s002.zip › Landsat2019_clip/LC08_L2SP_127058_20191016_20200825_02_T1_SR_B5.TIF.aux.xml]

<PAMDataset>
  <PAMRasterBand band="1">
    <Histograms>
      <HistItem>
        <HistMin>6768</HistMin>
        <HistMax>34192</HistMax>
        <BucketCount>256</BucketCount>
        <IncludeOutOfRange>1</IncludeOutOfRange>
        <Approximate>0</Approximate>
        <HistCounts>191|6469|38060|65737|24720|4842|4308|4164|2278|1732|1208|1090|955|847|829|758|659|565|469|423|326|292|215|195|206|204|165|192|195|248|303|355|474|666|774|952|1142|1172|1331|1374|1553|1514|1601|1658|1616|1695|1760|1853|1860|2130|2525|3207|3976|5194|5866|5312|3962|2990|2176|1951|1776|1674|1654|1594|1610|1504|1559|1563|1385|1495|1394|1433|1491|1404|1463|1525|1506|1516|1645|1657|1764|1845|1896|1999|2042|2275|2330|2532|2661|2879|3113|3433|3900|4723|5462|6861|8461|10559|12970|16396|20264|24022|29016|33595|38439|42381|45378|46999|48180|47502|46460|44530|41844|39419|36353|34628|31754|30029|27602|26205|24681|23766|22697|21661|21029|19967|19837|18746|18608|17829|17337|16487|16066|15032|14478|13942|12837|12080|10586|9767|8423|7227|6205|5307|4401|3690|3256|2651|2368|2089|1897|1668|1438|1267|1113|928|821|673|608|557|419|346|326|269|239|176|151|106|91|99|87|71|55|71|51|33|45|47|24|29|24|23|26|25|15|13|18|12|9|12|9|13|7|5|10|8|6|12|2|4|9|10|5|4|4|4|7|3|4|4|6|4|2|2|2|2|4|3|3|4|2|2|2|4|5|4|5|2|3|2|1|5|4|3|2|4|2|2|3|5|1|2|1|2|1|1|2|0|1|1|1|0|0|1|0|1</HistCounts>
      </HistItem>
    </Histograms>
    <Metadata>
      <MDI key="STATISTICS_MAXIMUM">34192</MDI>
      <MDI key="STATISTICS_MEAN">17513.833213252</MDI>
      <MDI key="STATISTICS_MINIMUM">6768</MDI>
      <MDI key="STATISTICS_SKIPFACTORX">1</MDI>
      <MDI key="STATISTICS_SKIPFACTORY">1</MDI>
      <MDI key="STATISTICS_STDDEV">4130.1546745414</MDI>
    </Metadata>
  </PAMRasterBand>
</PAMDataset>
