# Supplementary material for: Detecting tropical peatland degradation: Combining remote sensing and organic geochemistry
Source: PLoS One. 2023 Mar 29;18(3):e0280187. doi: 10.1371/journal.pone.0280187 (PMC10057786; doi:10.1371/journal.pone.0280187)
Supplement: S2 File — (ZIP) [file pone.0280187.s002.zip › Landsat2019_clip/LC08_L2SP_127058_20191016_20200825_02_T1_SR_B6.TIF.aux.xml]

<PAMDataset>
  <PAMRasterBand band="1">
    <Histograms>
      <HistItem>
        <HistMin>7255</HistMin>
        <HistMax>43059</HistMax>
        <BucketCount>256</BucketCount>
        <IncludeOutOfRange>1</IncludeOutOfRange>
        <Approximate>0</Approximate>
        <HistCounts>57370|75703|23261|6023|2588|2431|2954|3118|2994|2878|2803|2819|3111|3241|3420|3442|3484|3599|3588|3455|3363|3344|3514|3472|3631|3928|5715|11293|24728|50132|80247|103568|110666|109429|100648|88442|75968|62179|49911|44521|39381|34854|30216|26644|23801|20529|18454|15849|13662|11970|10070|9107|7881|7077|6443|5966|5652|5391|4982|4606|4355|3847|3468|3126|2810|2477|2283|2071|1774|1612|1378|1213|1105|1027|952|858|835|744|649|586|522|451|413|352|316|282|240|245|179|179|147|142|100|116|114|97|93|78|77|94|96|63|62|71|49|48|36|49|35|36|34|26|41|26|28|30|28|18|24|21|19|18|21|18|23|18|10|15|14|12|14|11|14|9|10|11|9|7|7|12|7|6|5|7|3|4|4|2|5|5|9|5|6|4|3|4|3|6|6|1|4|5|5|1|9|4|2|4|4|1|3|2|8|3|2|1|4|0|0|1|1|0|1|0|2|3|1|2|1|1|1|1|0|0|1|0|0|0|0|0|2|0|1|0|0|0|0|0|0|0|0|1|0|0|0|0|0|1|0|0|0|2|1|0|0|0|1|0|3|0|0|1|0|0|0|0|0|1|0|0|0|0|0|0|0|0|0|0|0|0|0|0|0|0|0|1</HistCounts>
      </HistItem>
    </Histograms>
    <Metadata>
      <MDI key="STATISTICS_MAXIMUM">43059</MDI>
      <MDI key="STATISTICS_MEAN">11885.401498058</MDI>
      <MDI key="STATISTICS_MINIMUM">7255</MDI>
      <MDI key="STATISTICS_SKIPFACTORX">1</MDI>
      <MDI key="STATISTICS_SKIPFACTORY">1</MDI>
      <MDI key="STATISTICS_STDDEV">2060.587888988</MDI>
    </Metadata>
  </PAMRasterBand>
</PAMDataset>
