# Supplementary material for: Detecting tropical peatland degradation: Combining remote sensing and organic geochemistry
Source: PLoS One. 2023 Mar 29;18(3):e0280187. doi: 10.1371/journal.pone.0280187 (PMC10057786; doi:10.1371/journal.pone.0280187)
Supplement: S2 File — (ZIP) [file pone.0280187.s002.zip › Landsat2019_clip/LC08_L2SP_127058_20191016_20200825_02_T1_SR_B7.TIF.aux.xml]

<PAMDataset>
  <PAMRasterBand band="1">
    <Histograms>
      <HistItem>
        <HistMin>7339</HistMin>
        <HistMax>42515</HistMax>
        <BucketCount>256</BucketCount>
        <IncludeOutOfRange>1</IncludeOutOfRange>
        <Approximate>0</Approximate>
        <HistCounts>84170|66815|19217|7442|7360|6994|6402|6542|7253|29237|145759|229185|221109|152655|99688|67567|51563|39425|30844|25277|21028|17430|15198|13248|11815|10757|9707|9016|8147|7420|6842|5971|5230|4614|4146|3636|3332|3053|2739|2569|2414|2095|1944|1731|1585|1418|1345|1206|995|921|847|794|709|596|553|486|435|394|372|361|320|281|274|265|232|209|191|201|164|174|131|115|134|115|115|124|94|84|97|75|75|59|51|64|42|47|46|41|39|45|34|45|43|33|23|20|18|20|22|23|21|20|16|15|27|8|15|12|17|11|8|14|8|8|8|10|5|2|8|9|9|4|5|10|7|5|5|1|5|8|6|8|6|6|5|4|5|2|3|4|3|3|3|1|4|1|3|3|3|0|1|0|0|0|1|0|0|0|0|0|0|0|0|2|0|0|1|3|1|0|1|0|0|0|2|1|0|3|1|0|0|1|1|0|0|0|1|1|2|0|1|4|0|0|0|0|1|0|0|0|0|0|0|1|2|0|1|1|0|0|0|0|0|0|0|0|0|0|0|0|0|0|0|1|0|0|1|0|1|0|0|0|0|0|0|0|1|0|1|0|1|1|0|0|0|0|0|0|0|0|0|0|0|0|0|1</HistCounts>
      </HistItem>
    </Histograms>
    <Metadata>
      <MDI key="STATISTICS_MAXIMUM">42515</MDI>
      <MDI key="STATISTICS_MEAN">9235.3910168667</MDI>
      <MDI key="STATISTICS_MINIMUM">7339</MDI>
      <MDI key="STATISTICS_SKIPFACTORX">1</MDI>
      <MDI key="STATISTICS_SKIPFACTORY">1</MDI>
      <MDI key="STATISTICS_STDDEV">1190.0344977998</MDI>
    </Metadata>
  </PAMRasterBand>
</PAMDataset>
