# Supplementary material for: Detecting tropical peatland degradation: Combining remote sensing and organic geochemistry
Source: PLoS One. 2023 Mar 29;18(3):e0280187. doi: 10.1371/journal.pone.0280187 (PMC10057786; doi:10.1371/journal.pone.0280187)
Supplement: S2 File — (ZIP) [file pone.0280187.s002.zip › Landsat2019_clip/LC08_L2SP_127058_20191016_20200825_02_T1_ST_ATRAN.TIF.aux.xml]

<PAMDataset>
  <PAMRasterBand band="1">
    <Histograms>
      <HistItem>
        <HistMin>3604</HistMin>
        <HistMax>3828</HistMax>
        <BucketCount>256</BucketCount>
        <IncludeOutOfRange>1</IncludeOutOfRange>
        <Approximate>0</Approximate>
        <HistCounts>8|1034|2390|3580|4600|5479|6346|7359|0|8224|8229|8249|8250|8255|8264|8271|0|8289|8286|8303|8316|8328|8362|8333|0|8364|8394|8412|8421|8459|8474|8502|0|8542|8561|8610|8632|8699|8722|8786|8833|0|8897|8977|9041|9145|9228|9323|9445|0|9589|9693|9933|10645|11531|12397|13297|0|13583|13756|13774|13468|13115|12869|12566|0|12299|12048|11812|11585|11339|11120|10940|10779|0|10618|10386|10297|10011|9997|9826|9703|0|9555|9427|9302|9154|9007|8896|8721|0|8602|8577|8450|8424|8356|8237|8149|0|8071|7999|7902|7842|7741|7707|7641|0|7544|7495|7467|7397|7371|7284|7308|7226|0|7208|7213|7184|7168|7192|7216|7261|0|7304|7397|7522|7720|7960|7775|7437|0|7141|6832|6564|6301|6055|5816|5583|0|5363|5139|4956|4759|4566|4368|4203|4038|0|3881|3719|3553|3406|3280|3136|2986|0|2864|2741|2604|2503|2370|2268|2162|0|2071|1942|1853|1755|1664|1562|1477|0|1390|1299|1217|1147|1061|984|906|0|840|759|701|623|567|502|425|378|0|316|256|200|147|93|38|85|0|351|630|933|1253|1590|1952|2322|0|2742|3163|3615|4111|4630|5193|5788|0|6423|7109|7842|8663|9296|9025|9341|9858|0|10527|11386|12546|14111|16648|24226|27333|0|22725|17958|9793|3667|3661|3696|3748|0|3803|3875|3955|4058|4153|4284|4393|0|4522|3959|3114|2453|1820|1216|634|0|88</HistCounts>
      </HistItem>
    </Histograms>
    <Metadata>
      <MDI key="STATISTICS_MAXIMUM">3828</MDI>
      <MDI key="STATISTICS_MEAN">3701.1156620354</MDI>
      <MDI key="STATISTICS_MINIMUM">3604</MDI>
      <MDI key="STATISTICS_SKIPFACTORX">1</MDI>
      <MDI key="STATISTICS_SKIPFACTORY">1</MDI>
      <MDI key="STATISTICS_STDDEV">64.287373815108</MDI>
    </Metadata>
  </PAMRasterBand>
</PAMDataset>
