# Supplementary material for: Detecting tropical peatland degradation: Combining remote sensing and organic geochemistry
Source: PLoS One. 2023 Mar 29;18(3):e0280187. doi: 10.1371/journal.pone.0280187 (PMC10057786; doi:10.1371/journal.pone.0280187)
Supplement: S2 File — (ZIP) [file pone.0280187.s002.zip › Landsat2019_clip/LC08_L2SP_127058_20191016_20200825_02_T1_ST_B10.TIF.aux.xml]

<PAMDataset>
  <PAMRasterBand band="1">
    <Histograms>
      <HistItem>
        <HistMin>39722</HistMin>
        <HistMax>54605</HistMax>
        <BucketCount>256</BucketCount>
        <IncludeOutOfRange>1</IncludeOutOfRange>
        <Approximate>0</Approximate>
        <HistCounts>3|1|1|2|3|4|1|1|3|4|6|3|5|4|7|4|5|8|7|14|17|16|5|18|17|15|11|12|16|11|14|17|10|11|11|7|12|19|10|13|16|20|27|23|14|24|32|28|28|24|39|59|59|64|60|68|85|143|152|189|224|191|242|284|300|323|357|409|533|570|576|587|655|734|725|831|877|966|1146|1184|1308|1566|1824|2257|2814|3214|3783|4786|5303|6186|7531|9165|10495|12311|13909|15906|17449|18520|21262|23516|28538|32793|35395|37820|43043|47135|58578|62494|53338|49647|39571|40307|49928|46613|33801|28950|27592|28332|28605|28140|26387|21055|16860|14163|12642|12015|12372|12043|11516|10289|9462|8853|8056|7326|6863|6430|5939|6051|5589|5512|5512|5535|5305|5193|5163|5324|5120|5049|5094|4782|4741|4289|3968|3955|3771|3707|3739|3650|3617|3690|3452|3151|2750|2312|1788|1452|1205|1029|937|735|619|460|408|380|312|283|249|226|248|199|223|219|192|156|146|124|120|124|127|110|94|121|92|101|66|64|40|23|21|16|16|9|14|21|13|15|16|23|31|14|7|14|26|9|2|3|5|1|3|10|3|0|4|5|3|9|8|12|20|18|18|12|9|9|9|6|2|3|5|7|6|4|1|1|3|2|1|2|4|7|5|0|0|21|10|1</HistCounts>
      </HistItem>
    </Histograms>
    <Metadata>
      <MDI key="STATISTICS_MAXIMUM">54605</MDI>
      <MDI key="STATISTICS_MEAN">46362.857865814</MDI>
      <MDI key="STATISTICS_MINIMUM">39722</MDI>
      <MDI key="STATISTICS_SKIPFACTORX">1</MDI>
      <MDI key="STATISTICS_SKIPFACTORY">1</MDI>
      <MDI key="STATISTICS_STDDEV">983.88167147774</MDI>
    </Metadata>
  </PAMRasterBand>
</PAMDataset>
