# Supplementary material for: Detecting tropical peatland degradation: Combining remote sensing and organic geochemistry
Source: PLoS One. 2023 Mar 29;18(3):e0280187. doi: 10.1371/journal.pone.0280187 (PMC10057786; doi:10.1371/journal.pone.0280187)
Supplement: S2 File — (ZIP) [file pone.0280187.s002.zip › Landsat2019_clip/LC08_L2SP_127058_20191016_20200825_02_T1_ST_CDIST.TIF.aux.xml]

<PAMDataset>
  <PAMRasterBand band="1">
    <Histograms>
      <HistItem>
        <HistMin>0</HistMin>
        <HistMax>1386</HistMax>
        <BucketCount>256</BucketCount>
        <IncludeOutOfRange>1</IncludeOutOfRange>
        <Approximate>0</Approximate>
        <HistCounts>5138|2438|3366|3178|4082|3835|5028|4930|5184|6210|5076|6747|6699|7658|6481|6298|8596|7439|9351|7944|9439|8083|10045|8946|8370|11016|8927|11228|10200|11219|9991|9323|11905|10274|11858|10692|12324|10134|10843|12852|10270|12906|10029|12433|10915|12399|10810|10021|12325|10680|12259|10442|11999|10050|10317|11725|10115|12070|9717|11991|10503|9787|11669|9084|11351|9488|11479|9481|10990|9301|9415|10943|9047|10854|8831|10420|8869|8739|10224|8214|10386|8566|10103|8628|8125|10338|8578|9937|8301|9794|8258|9686|8240|8163|9659|7941|9423|7833|9345|7580|7513|9090|7447|9011|7415|8839|7426|8767|7653|7350|8816|7161|8476|7156|8489|6970|6846|8398|6911|8450|6843|8229|6595|6456|7963|6448|7698|6385|7684|6429|7601|6202|5970|7006|5908|6582|5012|5961|4749|4697|5557|4566|5314|4210|5153|4339|4115|4920|3951|4662|3853|4534|3668|4355|3437|3572|3987|3252|3901|3072|3821|3182|3025|3678|2928|3574|2966|3444|2902|2853|3504|3037|3573|2948|3476|2754|3359|2796|2621|2989|2369|2805|2375|2753|2280|2329|2726|2306|2726|2242|2711|2174|2701|2214|2238|2636|2157|2637|2178|2615|2141|2074|2499|2080|2431|2014|2384|1951|1987|2316|1943|2269|1878|2290|1846|2258|1842|1799|2177|1825|2174|1761|2138|1724|1796|2076|1721|2049|1655|2040|1679|1673|1972|1636|1949|1634|1929|1592|1904|1483|1330|1256|914|830|576|610|439|382|384|260|258|155|127|57|22|0</HistCounts>
      </HistItem>
    </Histograms>
    <Metadata>
      <MDI key="STATISTICS_MAXIMUM">1386</MDI>
      <MDI key="STATISTICS_MEAN">489.60299063497</MDI>
      <MDI key="STATISTICS_MINIMUM">0</MDI>
      <MDI key="STATISTICS_SKIPFACTORX">1</MDI>
      <MDI key="STATISTICS_SKIPFACTORY">1</MDI>
      <MDI key="STATISTICS_STDDEV">310.67072898787</MDI>
    </Metadata>
  </PAMRasterBand>
</PAMDataset>
