# Supplementary material for: Detecting tropical peatland degradation: Combining remote sensing and organic geochemistry
Source: PLoS One. 2023 Mar 29;18(3):e0280187. doi: 10.1371/journal.pone.0280187 (PMC10057786; doi:10.1371/journal.pone.0280187)
Supplement: S2 File — (ZIP) [file pone.0280187.s002.zip › Landsat2019_clip/LC08_L2SP_127058_20191016_20200825_02_T1_ST_DRAD.TIF.aux.xml]

<PAMDataset>
  <PAMRasterBand band="1">
    <Histograms>
      <HistItem>
        <HistMin>2105</HistMin>
        <HistMax>2146</HistMax>
        <BucketCount>256</BucketCount>
        <IncludeOutOfRange>1</IncludeOutOfRange>
        <Approximate>0</Approximate>
        <HistCounts>20524|0|0|0|0|0|40137|0|0|0|0|0|28575|0|0|0|0|0|27468|0|0|0|0|0|38831|0|0|0|0|0|0|38936|0|0|0|0|0|37068|0|0|0|0|0|35081|0|0|0|0|0|26116|0|0|0|0|0|18505|0|0|0|0|0|0|12354|0|0|0|0|0|7293|0|0|0|0|0|3131|0|0|0|0|0|495|0|0|0|0|0|0|1488|0|0|0|0|0|3000|0|0|0|0|0|4685|0|0|0|0|0|6595|0|0|0|0|0|8737|0|0|0|0|0|0|11178|0|0|0|0|0|13918|0|0|0|0|0|17053|0|0|0|0|0|20645|0|0|0|0|0|0|24799|0|0|0|0|0|29620|0|0|0|0|0|35277|0|0|0|0|0|41940|0|0|0|0|0|50074|0|0|0|0|0|0|55367|0|0|0|0|0|59881|0|0|0|0|0|69485|0|0|0|0|0|82681|0|0|0|0|0|0|76890|0|0|0|0|0|72060|0|0|0|0|0|69169|0|0|0|0|0|66831|0|0|0|0|0|65904|0|0|0|0|0|0|64694|0|0|0|0|0|63754|0|0|0|0|0|63147|0|0|0|0|0|60618|0|0|0|0|0|0|22200</HistCounts>
      </HistItem>
    </Histograms>
    <Metadata>
      <MDI key="STATISTICS_MAXIMUM">2146</MDI>
      <MDI key="STATISTICS_MEAN">2130.6583026111</MDI>
      <MDI key="STATISTICS_MINIMUM">2105</MDI>
      <MDI key="STATISTICS_SKIPFACTORX">1</MDI>
      <MDI key="STATISTICS_SKIPFACTORY">1</MDI>
      <MDI key="STATISTICS_STDDEV">12.348211767578</MDI>
    </Metadata>
  </PAMRasterBand>
</PAMDataset>
