# Supplementary material for: Detecting tropical peatland degradation: Combining remote sensing and organic geochemistry
Source: PLoS One. 2023 Mar 29;18(3):e0280187. doi: 10.1371/journal.pone.0280187 (PMC10057786; doi:10.1371/journal.pone.0280187)
Supplement: S2 File — (ZIP) [file pone.0280187.s002.zip › Landsat2019_clip/LC08_L2SP_127058_20191016_20200825_02_T1_ST_EMIS.TIF.aux.xml]

<PAMDataset>
  <PAMRasterBand band="1">
    <Histograms>
      <HistItem>
        <HistMin>6300</HistMin>
        <HistMax>9962</HistMax>
        <BucketCount>256</BucketCount>
        <IncludeOutOfRange>1</IncludeOutOfRange>
        <Approximate>0</Approximate>
        <HistCounts>21|0|0|0|0|0|0|2|0|0|0|0|0|1|0|0|0|0|0|28|0|0|0|0|0|16|0|12|0|0|0|32|0|0|0|0|0|0|0|10|0|0|0|0|0|0|0|0|0|0|0|61|0|40|9|0|0|0|16|0|0|0|30|0|0|32|0|0|0|16|12|0|32|0|0|0|32|1|0|0|0|0|0|28|0|0|2|12|28|0|0|1|0|16|0|37|1|32|32|0|0|0|0|0|0|2|0|0|12|1|28|2|22|18|40|1|2|2|0|0|10|86|1|57|50|0|66|13|19|1|28|13|47|31|51|15|28|28|62|1|14|23|59|45|71|36|34|42|45|72|22|34|88|20|127|50|60|40|12|14|243|45|71|142|40|54|187|246|99|60|255|203|322|177|292|199|171|173|298|318|274|247|125|429|406|292|420|456|392|474|387|431|527|501|502|677|701|719|672|833|858|916|1138|1045|1189|1589|1678|2143|1943|1994|2296|2493|3266|3483|2942|3568|3406|4197|4576|4213|4176|5435|5240|5396|6867|7198|7634|8376|9973|11013|13024|13488|16066|14786|15868|18270|16441|13885|15106|13349|13826|18205|21730|32076|44136|74635|151041|286415|208211|149014|47098|132|36|0|16|32</HistCounts>
      </HistItem>
    </Histograms>
    <Metadata>
      <MDI key="STATISTICS_MAXIMUM">9962</MDI>
      <MDI key="STATISTICS_MEAN">9784.8698154641</MDI>
      <MDI key="STATISTICS_MINIMUM">6300</MDI>
      <MDI key="STATISTICS_SKIPFACTORX">1</MDI>
      <MDI key="STATISTICS_SKIPFACTORY">1</MDI>
      <MDI key="STATISTICS_STDDEV">168.1769341782</MDI>
    </Metadata>
  </PAMRasterBand>
</PAMDataset>
