# Supplementary material for: Detecting tropical peatland degradation: Combining remote sensing and organic geochemistry
Source: PLoS One. 2023 Mar 29;18(3):e0280187. doi: 10.1371/journal.pone.0280187 (PMC10057786; doi:10.1371/journal.pone.0280187)
Supplement: S2 File — (ZIP) [file pone.0280187.s002.zip › Landsat2019_clip/LC08_L2SP_127058_20191016_20200825_02_T1_ST_QA.TIF.aux.xml]

<PAMDataset>
  <PAMRasterBand band="1">
    <Histograms>
      <HistItem>
        <HistMin>0</HistMin>
        <HistMax>9491</HistMax>
        <BucketCount>256</BucketCount>
        <IncludeOutOfRange>1</IncludeOutOfRange>
        <Approximate>0</Approximate>
        <HistCounts>4|0|0|0|0|0|0|0|163949|463492|400028|124205|63856|25092|18671|12977|9789|8053|6689|4670|2055|1157|1093|753|515|377|198|61|104|102|159|37|29|78|9|24|45|21|31|9|12|12|0|12|0|1|42|1|9|0|0|0|10|21|16|1|0|0|0|0|0|0|0|0|0|0|0|0|0|0|0|0|0|0|0|0|0|0|0|0|0|0|0|0|32|24|0|0|0|0|0|0|4|4|3|15|29|3|19|10|7|1|9|22|23|33|50|20|58|120|19|71|69|96|142|154|111|140|150|162|145|129|93|82|98|103|173|252|135|112|135|220|278|251|196|231|200|188|258|341|414|375|399|383|415|327|296|269|329|397|322|316|376|379|343|295|285|296|231|246|226|236|233|260|273|299|320|303|329|257|269|275|277|303|286|291|296|290|250|220|279|238|273|245|247|240|230|211|236|249|295|322|305|285|263|235|176|156|165|151|165|161|119|118|134|88|113|86|102|74|63|53|34|50|35|42|30|40|36|37|32|19|17|11|1|14|4|4|6|6|4|5|6|3|4|6|3|3|0|3|4|0|4|3|0|0|1|1|0|2|0|0|0|0|1|1</HistCounts>
      </HistItem>
    </Histograms>
    <Metadata>
      <MDI key="STATISTICS_MAXIMUM">9491</MDI>
      <MDI key="STATISTICS_MEAN">491.19264738552</MDI>
      <MDI key="STATISTICS_MINIMUM">0</MDI>
      <MDI key="STATISTICS_SKIPFACTORX">1</MDI>
      <MDI key="STATISTICS_SKIPFACTORY">1</MDI>
      <MDI key="STATISTICS_STDDEV">761.40337208435</MDI>
    </Metadata>
  </PAMRasterBand>
</PAMDataset>
