# Supplementary material for: Detecting tropical peatland degradation: Combining remote sensing and organic geochemistry
Source: PLoS One. 2023 Mar 29;18(3):e0280187. doi: 10.1371/journal.pone.0280187 (PMC10057786; doi:10.1371/journal.pone.0280187)
Supplement: S2 File — (ZIP) [file pone.0280187.s002.zip › Landsat2019_clip/LC08_L2SP_127058_20191016_20200825_02_T1_ST_TRAD.TIF.aux.xml]

<PAMDataset>
  <PAMRasterBand band="1">
    <Histograms>
      <HistItem>
        <HistMin>7768</HistMin>
        <HistMax>9822</HistMax>
        <BucketCount>256</BucketCount>
        <IncludeOutOfRange>1</IncludeOutOfRange>
        <Approximate>0</Approximate>
        <HistCounts>3|1|1|1|4|0|4|4|8|6|5|6|4|8|5|5|7|11|8|6|9|8|12|18|21|8|15|14|18|14|9|16|22|15|14|20|12|10|19|15|11|18|17|15|28|35|27|32|28|33|44|43|37|42|56|62|58|77|73|81|103|133|140|182|209|227|257|243|251|334|316|321|412|406|404|464|524|521|580|588|652|720|714|771|798|761|858|825|837|867|950|1001|988|957|1132|1190|1269|1293|1350|1528|1659|1933|2166|2562|2657|3111|3548|3816|4185|5217|5278|6273|7076|8360|9016|10388|12031|13549|15263|16126|17452|19022|21397|23608|26010|26827|30758|37593|34906|37414|40571|42367|42667|41865|42070|43852|50084|59347|60578|52095|46766|45701|44564|40982|35141|34323|25226|20119|16452|13762|12143|11060|10083|9198|8734|8271|7823|6804|6448|6120|5754|5211|4924|5399|4633|4463|4408|4515|4361|4289|4272|4174|3780|4066|4029|3998|4106|4185|4265|4471|4229|4521|5214|4736|4845|5008|5211|5137|4891|5033|4603|4162|3766|3365|2961|2406|2017|1763|1598|1174|892|723|647|538|492|471|392|323|244|253|233|206|188|168|154|137|130|143|159|136|112|86|109|88|100|100|96|89|91|80|84|74|83|72|96|68|65|72|55|47|66|50|36|30|22|13|15|5|5|6|8|3|5|2|2|1</HistCounts>
      </HistItem>
    </Histograms>
    <Metadata>
      <MDI key="STATISTICS_MAXIMUM">9822</MDI>
      <MDI key="STATISTICS_MEAN">8886.5577240804</MDI>
      <MDI key="STATISTICS_MINIMUM">7768</MDI>
      <MDI key="STATISTICS_SKIPFACTORX">1</MDI>
      <MDI key="STATISTICS_SKIPFACTORY">1</MDI>
      <MDI key="STATISTICS_STDDEV">159.70344575745</MDI>
    </Metadata>
  </PAMRasterBand>
</PAMDataset>
