# Supplementary material for: Detecting tropical peatland degradation: Combining remote sensing and organic geochemistry
Source: PLoS One. 2023 Mar 29;18(3):e0280187. doi: 10.1371/journal.pone.0280187 (PMC10057786; doi:10.1371/journal.pone.0280187)
Supplement: S2 File — (ZIP) [file pone.0280187.s002.zip › Landsat2019_clip/LC08_L2SP_127058_20191016_20200825_02_T1_ST_URAD.TIF.aux.xml]

<PAMDataset>
  <PAMRasterBand band="1">
    <Histograms>
      <HistItem>
        <HistMin>4912</HistMin>
        <HistMax>5041</HistMax>
        <BucketCount>256</BucketCount>
        <IncludeOutOfRange>1</IncludeOutOfRange>
        <Approximate>0</Approximate>
        <HistCounts>520|1696|0|2898|0|7600|0|16962|0|24331|0|23884|0|20257|0|18031|0|16450|0|15228|0|14305|0|13584|0|13070|0|12815|0|12807|0|12111|0|11537|0|11186|0|11349|0|10379|0|9333|0|8374|0|7472|0|6641|0|5851|0|5121|0|4459|0|3818|0|3234|0|2679|0|2153|0|1670|0|1219|0|794|0|393|0|70|0|142|0|291|0|452|0|613|0|773|0|962|0|1146|1333|0|1530|0|1740|0|1964|0|2189|0|2418|0|2671|0|2924|0|3186|0|3480|0|3751|0|4073|0|4387|0|4716|0|5054|0|5424|0|5838|0|6240|0|6654|0|7105|0|7580|0|8070|0|8593|0|9165|0|9763|0|10421|0|11067|0|11820|0|12584|0|13446|0|14329|0|14221|0|13936|0|13853|0|13877|0|13999|0|14200|0|14430|0|14685|0|15026|0|15342|0|15814|0|16183|16731|0|17252|0|17858|0|18540|0|19259|0|20147|0|21158|0|22307|0|23667|0|25372|0|26333|0|25389|0|24562|0|23970|0|23449|0|22923|0|22504|0|22166|0|21923|0|21634|0|21361|0|21259|0|21056|0|20872|0|20740|0|20577|0|20414|0|19480|0|17909|0|16337|0|14659|0|13820|0|13729|0|13676|0|13630|0|13531|0|13525|0|13488|0|13428|0|12539|0|9493|0|5526|0|270</HistCounts>
      </HistItem>
    </Histograms>
    <Metadata>
      <MDI key="STATISTICS_MAXIMUM">5041</MDI>
      <MDI key="STATISTICS_MEAN">4988.3980606923</MDI>
      <MDI key="STATISTICS_MINIMUM">4912</MDI>
      <MDI key="STATISTICS_SKIPFACTORX">1</MDI>
      <MDI key="STATISTICS_SKIPFACTORY">1</MDI>
      <MDI key="STATISTICS_STDDEV">38.02868831804</MDI>
    </Metadata>
  </PAMRasterBand>
</PAMDataset>
